# Supplementary material for: Pan-Resistome Insights into the Multidrug Resistance of Acinetobacter baumannii
Source: Antibiotics (Basel). 2021 May 18;10(5):596. doi: 10.3390/antibiotics10050596 (PMC8157372; doi:10.3390/antibiotics10050596)
Supplement: Supplementary file 1 [file antibiotics-10-00596-s001.zip]

Archive with 6 entries (6 files):
- Supplementary Figure S1.pdf
- Supplementary Figure S2.pdf
- Supplementary Figure S3.pdf
- Supplementary Table S1.xlsx
- Supplementary Table S2.xlsx
- Supplementary Table S3.xlsx
