# Supplementary material for: Pan-Resistome Insights into the Multidrug Resistance of Acinetobacter baumannii
Source: Antibiotics (Basel). 2021 May 18;10(5):596. doi: 10.3390/antibiotics10050596 (PMC8157372; doi:10.3390/antibiotics10050596)
Supplement: Supplementary file 1 [file antibiotics-10-00596-s001.zip › Supplementary Table S1.xlsx]

## Sheet: Acinetobacter_baumannii
Strain	BioSample	BioProject	Assembly	Size(Mb)	GC%	FTP
3207	SAMN04485290	PRJNA311558	GCA_001636235.1	4.09204	38.9868	ftp://ftp.ncbi.nlm.nih.gov/genomes/all/GCF/001/636/235/GCF_001636235.1_ASM163623v1
5845	SAMN07520231	PRJNA311558	GCA_003522885.1	3.98995	39.0898	ftp://ftp.ncbi.nlm.nih.gov/genomes/all/GCF/003/522/885/GCF_003522885.1_ASM352288v1
6200	SAMN03263969	PRJNA270223	GCA_000814345.1	4.07398	39.1818	ftp://ftp.ncbi.nlm.nih.gov/genomes/all/GCF/000/814/345/GCF_000814345.1_ASM81434v1
6507	SAMN09244200	PRJNA472798	GCA_009455505.1	4.09213	39	ftp://ftp.ncbi.nlm.nih.gov/genomes/all/GCF/009/455/505/GCF_009455505.1_ASM945550v1
7804	SAMN07289440	PRJNA311558	GCA_003431385.1	4.34202	38.9535	ftp://ftp.ncbi.nlm.nih.gov/genomes/all/GCF/003/431/385/GCF_003431385.1_ASM343138v1
7835	SAMN07520235	PRJNA311558	GCA_009497995.1	4.09575	38.9928	ftp://ftp.ncbi.nlm.nih.gov/genomes/all/GCF/009/497/995/GCF_009497995.1_ASM949799v1
7847	SAMN07284119	PRJNA311558	GCA_003516005.1	4.08059	38.8887	ftp://ftp.ncbi.nlm.nih.gov/genomes/all/GCF/003/516/005/GCF_003516005.1_ASM351600v1
9102	SAMN07520232	PRJNA311558	GCA_003522845.1	4.06683	38.9829	ftp://ftp.ncbi.nlm.nih.gov/genomes/all/GCF/003/522/845/GCF_003522845.1_ASM352284v1
9201	SAMN07520236	PRJNA311558	GCA_003522665.1	4.12815	39.0904	ftp://ftp.ncbi.nlm.nih.gov/genomes/all/GCF/003/522/665/GCF_003522665.1_ASM352266v1
10042	SAMN07520233	PRJNA311558	GCA_003522785.1	4.15188	38.9565	ftp://ftp.ncbi.nlm.nih.gov/genomes/all/GCF/003/522/785/GCF_003522785.1_ASM352278v1
10324	SAMN07520237	PRJNA311558	GCA_003522705.1	3.86244	39.07	ftp://ftp.ncbi.nlm.nih.gov/genomes/all/GCF/003/522/705/GCF_003522705.1_ASM352270v1
09A16CRGN0014	SAMN07258640	PRJNA390934	GCA_003931755.1	3.94327	39	ftp://ftp.ncbi.nlm.nih.gov/genomes/all/GCF/003/931/755/GCF_003931755.1_ASM393175v1
09A16CRGN003B	SAMN07258642	PRJNA390934	GCA_003931775.1	3.94311	39	ftp://ftp.ncbi.nlm.nih.gov/genomes/all/GCF/003/931/775/GCF_003931775.1_ASM393177v1
11A1213CRGN008	SAMN07258645	PRJNA390934	GCA_004101745.1	3.94492	39	ftp://ftp.ncbi.nlm.nih.gov/genomes/all/GCF/004/101/745/GCF_004101745.1_ASM410174v1
11A1213CRGN055	SAMN07258647	PRJNA390934	GCA_004101725.1	3.9341	39	ftp://ftp.ncbi.nlm.nih.gov/genomes/all/GCF/004/101/725/GCF_004101725.1_ASM410172v1
11A1213CRGN064	SAMN07258648	PRJNA390934	GCA_008244865.1	3.93533	39	ftp://ftp.ncbi.nlm.nih.gov/genomes/all/GCF/008/244/865/GCF_008244865.1_ASM824486v1
11A1314CRGN088	SAMN07258673	PRJNA390934	GCA_008244905.1	3.93508	39.1	ftp://ftp.ncbi.nlm.nih.gov/genomes/all/GCF/008/244/905/GCF_008244905.1_ASM824490v1
11A1314CRGN088	SAMN07258672	PRJNA390934	GCA_004101685.1	3.93751	39	ftp://ftp.ncbi.nlm.nih.gov/genomes/all/GCF/004/101/685/GCF_004101685.1_ASM410168v1
11A14CRGN003	SAMN07258689	PRJNA390934	GCA_004101705.1	3.94065	39	ftp://ftp.ncbi.nlm.nih.gov/genomes/all/GCF/004/101/705/GCF_004101705.1_ASM410170v1
11W359501	SAMN12015779	PRJNA548265	GCA_006385075.1	4.13019	39.1	ftp://ftp.ncbi.nlm.nih.gov/genomes/all/GCF/006/385/075/GCF_006385075.1_ASM638507v1
15A34	SAMN06650243	PRJNA380857	GCA_002082685.1	3.93873	38.9957	ftp://ftp.ncbi.nlm.nih.gov/genomes/all/GCF/002/082/685/GCF_002082685.1_ASM208268v1
15A5	SAMN06650264	PRJNA380857	GCA_002082705.1	4.04931	38.8893	ftp://ftp.ncbi.nlm.nih.gov/genomes/all/GCF/002/082/705/GCF_002082705.1_ASM208270v1
1656-2	SAMN02603494	PRJNA42153	GCA_000188215.1	4.02311	39.0831	ftp://ftp.ncbi.nlm.nih.gov/genomes/all/GCF/000/188/215/GCF_000188215.1_ASM18821v1
2008S11-069	SAMN09069680	PRJNA459525	GCA_003359255.2	4.11007	39.1546	ftp://ftp.ncbi.nlm.nih.gov/genomes/all/GCA/003/359/255/GCA_003359255.2_ASM335925v2
29FS20	SAMN12859885	PRJNA574548	GCA_013394285.1	4.13325	39.116	ftp://ftp.ncbi.nlm.nih.gov/genomes/all/GCF/013/394/285/GCF_013394285.1_ASM1339428v1
31FS3-2	SAMN12860376	PRJNA574573	GCA_013394265.1	3.93121	39.0983	ftp://ftp.ncbi.nlm.nih.gov/genomes/all/GCF/013/394/265/GCF_013394265.1_ASM1339426v1
810CP	SAMN07559626	PRJNA311558	GCA_003345235.1	4.11106	38.9827	ftp://ftp.ncbi.nlm.nih.gov/genomes/all/GCF/003/345/235/GCF_003345235.1_ASM334523v1
A1	SAMN03248539	PRJNA269083	GCA_000830055.1	3.91774	39.2891	ftp://ftp.ncbi.nlm.nih.gov/genomes/all/GCF/000/830/055/GCF_000830055.1_ASM83005v1
A1296	SAMN06099024	PRJNA355911	GCA_002504145.1	3.8107	39.1851	ftp://ftp.ncbi.nlm.nih.gov/genomes/all/GCF/002/504/145/GCF_002504145.1_ASM250414v1
A1429	SAMN13565236	PRJNA595709	GCA_013377175.1	4.16189	39.0303	ftp://ftp.ncbi.nlm.nih.gov/genomes/all/GCF/013/377/175/GCF_013377175.1_ASM1337717v1
A320_RUH134	SAMN12045486	PRJNA503905	GCA_007221455.1	3.89654	39.2	ftp://ftp.ncbi.nlm.nih.gov/genomes/all/GCF/007/221/455/GCF_007221455.1_ASM722145v1
A388	SAMN07736509	PRJNA269083	GCA_002741415.1	4.03205	39.2869	ftp://ftp.ncbi.nlm.nih.gov/genomes/all/GCF/002/741/415/GCF_002741415.1_ASM274141v1
A52	SAMN10441121	PRJNA506023	GCA_004028375.1	4.02332	38.9844	ftp://ftp.ncbi.nlm.nih.gov/genomes/all/GCF/004/028/375/GCF_004028375.1_ASM402837v1
A85	SAMN07125723	PRJNA269083	GCA_002210065.1	4.14461	39.1765	ftp://ftp.ncbi.nlm.nih.gov/genomes/all/GCF/002/210/065/GCF_002210065.1_ASM221006v1
AB0057	SAMN02603051	PRJNA21111	GCA_000021245.2	4.06388	39.1897	ftp://ftp.ncbi.nlm.nih.gov/genomes/all/GCF/000/021/245/GCF_000021245.2_ASM2124v2
AB030	SAMN02940899	PRJNA256157	GCA_000746645.1	4.33579	39	ftp://ftp.ncbi.nlm.nih.gov/genomes/all/GCF/000/746/645/GCF_000746645.1_ASM74664v1
AB031	SAMN02940901	PRJNA256158	GCA_000746605.1	3.80332	39.2	ftp://ftp.ncbi.nlm.nih.gov/genomes/all/GCF/000/746/605/GCF_000746605.1_ASM74660v1
AB042	SAMN04273154	PRJNA305150	GCA_001941765.1	4.00472	39	ftp://ftp.ncbi.nlm.nih.gov/genomes/all/GCF/001/941/765/GCF_001941765.1_ASM194176v1
AB043	SAMN04273155	PRJNA305151	GCA_008630895.1	3.96171	38.9	ftp://ftp.ncbi.nlm.nih.gov/genomes/all/GCF/008/630/895/GCF_008630895.1_ASM863089v1
Ab04-mff	SAMN03817045	PRJNA288605	GCA_001077655.1	4.19228	38.9197	ftp://ftp.ncbi.nlm.nih.gov/genomes/all/GCF/001/077/655/GCF_001077655.1_ASM107765v1
AB307-0294	SAMN07961492	PRJNA269083	GCA_002803025.2	3.75949	39	ftp://ftp.ncbi.nlm.nih.gov/genomes/all/GCF/002/803/025/GCF_002803025.2_ASM280302v2
AB34299	SAMN04457967	PRJNA311034	GCA_002009115.1	3.98304	38.8603	ftp://ftp.ncbi.nlm.nih.gov/genomes/all/GCF/002/009/115/GCF_002009115.1_ASM200911v1
Ab4568	SAMN07943353	PRJNA416164	GCA_002762115.1	4.00045	39.1	ftp://ftp.ncbi.nlm.nih.gov/genomes/all/GCF/002/762/115/GCF_002762115.1_ASM276211v1
Ab4653	SAMN07943354	PRJNA416164	GCA_002762155.1	3.91393	39.2	ftp://ftp.ncbi.nlm.nih.gov/genomes/all/GCF/002/762/155/GCF_002762155.1_ASM276215v1
Ab4977	SAMN07943355	PRJNA416164	GCA_002762095.1	3.96691	39.1	ftp://ftp.ncbi.nlm.nih.gov/genomes/all/GCF/002/762/095/GCF_002762095.1_ASM276209v1
AB5075-UW	SAMN02894434	PRJNA243297	GCA_000963815.1	4.06698	39.0467	ftp://ftp.ncbi.nlm.nih.gov/genomes/all/GCF/000/963/815/GCF_000963815.1_ASM96381v1
ab736	SAMN04621185	PRJNA317553	GCA_002116925.1	3.99043	39.1892	ftp://ftp.ncbi.nlm.nih.gov/genomes/all/GCF/002/116/925/GCF_002116925.1_ASM211692v1
Aba	SAMN09389171	PRJNA475448	GCA_003288775.1	3.92047	38.9898	ftp://ftp.ncbi.nlm.nih.gov/genomes/all/GCF/003/288/775/GCF_003288775.1_ASM328877v1
Ab-B004d-c	SAMN14667515	PRJNA473419	GCA_012931645.1	4.15912	39.0606	ftp://ftp.ncbi.nlm.nih.gov/genomes/all/GCF/012/931/645/GCF_012931645.1_ASM1293164v1
Ab-C102	SAMN14667518	PRJNA473419	GCA_012931605.1	3.94009	39.0861	ftp://ftp.ncbi.nlm.nih.gov/genomes/all/GCF/012/931/605/GCF_012931605.1_ASM1293160v1
Ab-C63	SAMN14667517	PRJNA473419	GCA_012931665.1	3.96588	39.0329	ftp://ftp.ncbi.nlm.nih.gov/genomes/all/GCF/012/931/665/GCF_012931665.1_ASM1293166v1
AbCAN2	SAMN12912378	PRJNA575861	GCA_009833005.1	3.80982	39	ftp://ftp.ncbi.nlm.nih.gov/genomes/all/GCF/009/833/005/GCF_009833005.1_ASM983300v1
ABCR01	SAMN12569102	PRJNA560129	GCA_009498335.1	4.03037	39	ftp://ftp.ncbi.nlm.nih.gov/genomes/all/GCF/009/498/335/GCF_009498335.1_ASM949833v1
Ab-D10a-a	SAMN14667516	PRJNA473419	GCA_012931625.1	4.17473	39.0574	ftp://ftp.ncbi.nlm.nih.gov/genomes/all/GCF/012/931/625/GCF_012931625.1_ASM1293162v1
ABF9692	SAMN14072279	PRJNA605582	GCA_012974585.1	4.12678	39.0128	ftp://ftp.ncbi.nlm.nih.gov/genomes/all/GCF/012/974/585/GCF_012974585.1_ASM1297458v1
AbH12O-A2	SAMN03075316	PRJNA261783	GCA_000761175.1	3.87577	39.1	ftp://ftp.ncbi.nlm.nih.gov/genomes/all/GCF/000/761/175/GCF_000761175.1_ASM76117v1
ABNIH28	SAMN06040401	PRJNA430813	GCA_002902885.1	4.07884	39.0267	ftp://ftp.ncbi.nlm.nih.gov/genomes/all/GCF/002/902/885/GCF_002902885.1_ASM290288v1
AbPK1	SAMN07945345	PRJNA416212	GCA_002753915.1	4.14734	38.9862	ftp://ftp.ncbi.nlm.nih.gov/genomes/all/GCF/002/753/915/GCF_002753915.1_ASM275391v1
ABUH763	SAMN05238628	PRJNA271775	GCA_001674475.2	4.01447	38.9943	ftp://ftp.ncbi.nlm.nih.gov/genomes/all/GCF/001/674/475/GCF_001674475.2_ASM167447v2
ABUH773	SAMN05238697	PRJNA271775	GCA_001668465.2	3.88571	39.1036	ftp://ftp.ncbi.nlm.nih.gov/genomes/all/GCF/001/668/465/GCF_001668465.2_ASM166846v2
ABUH793	SAMN05238672	PRJNA271775	GCA_001669145.2	4.10787	39.0879	ftp://ftp.ncbi.nlm.nih.gov/genomes/all/GCF/001/669/145/GCF_001669145.2_ASM166914v2
ABUH796	SAMN05238571	PRJNA271775	GCA_001674505.2	3.94375	39.0921	ftp://ftp.ncbi.nlm.nih.gov/genomes/all/GCF/001/674/505/GCF_001674505.2_ASM167450v2
AC29	SAMN02714232	PRJNA238628	GCA_000695855.3	3.93513	38.9005	ftp://ftp.ncbi.nlm.nih.gov/genomes/all/GCF/000/695/855/GCF_000695855.3_ASM69585v3
AC30	SAMN02471421	PRJNA173033	GCA_000307975.2	3.92286	38.8212	ftp://ftp.ncbi.nlm.nih.gov/genomes/all/GCA/000/307/975/GCA_000307975.2_ASM30797v2
ACICU	SAMN09302593	PRJNA474045	GCA_005519135.1	4.01364	38.9925	ftp://ftp.ncbi.nlm.nih.gov/genomes/all/GCF/005/519/135/GCF_005519135.1_ASM551913v1
ACN21	SAMN11311113	PRJNA530330	GCA_004768705.1	4.04555	38.9755	ftp://ftp.ncbi.nlm.nih.gov/genomes/all/GCF/004/768/705/GCF_004768705.1_ASM476870v1
AF-401	SAMN06077191	PRJNA271775	GCA_001896005.1	4.26763	39.0881	ftp://ftp.ncbi.nlm.nih.gov/genomes/all/GCF/001/896/005/GCF_001896005.1_ASM189600v1
AF-673	SAMN06077192	PRJNA271775	GCA_001895985.1	4.0931	39.0705	ftp://ftp.ncbi.nlm.nih.gov/genomes/all/GCF/001/895/985/GCF_001895985.1_ASM189598v1
AR_0052	SAMN04014893	PRJNA316321	GCA_003547115.1	4.28892	39.1644	ftp://ftp.ncbi.nlm.nih.gov/genomes/all/GCF/003/547/115/GCF_003547115.1_ASM354711v1
AR_0056	SAMN04014897	PRJNA292904	GCA_002947415.1	4.18839	39.096	ftp://ftp.ncbi.nlm.nih.gov/genomes/all/GCF/002/947/415/GCF_002947415.1_ASM294741v1
AR_0063	SAMN04014904	PRJNA292904	GCA_002947845.1	4.10175	38.9039	ftp://ftp.ncbi.nlm.nih.gov/genomes/all/GCF/002/947/845/GCF_002947845.1_ASM294784v1
AR_0070	SAMN04014911	PRJNA316321	GCA_003431865.1	4.3173	39.1488	ftp://ftp.ncbi.nlm.nih.gov/genomes/all/GCF/003/431/865/GCF_003431865.1_ASM343186v1
AR_0078	SAMN04014919	PRJNA292904	GCA_002948925.1	3.87193	39.1	ftp://ftp.ncbi.nlm.nih.gov/genomes/all/GCF/002/948/925/GCF_002948925.1_ASM294892v1
AR_0083	SAMN04014924	PRJNA292904	GCA_002996805.1	4.15817	39.2897	ftp://ftp.ncbi.nlm.nih.gov/genomes/all/GCF/002/996/805/GCF_002996805.1_ASM299680v1
AR_0088	SAMN04014929	PRJNA292904	GCA_003006035.1	4.2283	39.0506	ftp://ftp.ncbi.nlm.nih.gov/genomes/all/GCF/003/006/035/GCF_003006035.1_ASM300603v1
AR_0101	SAMN04014942	PRJNA292904	GCA_003010675.1	4.24992	39.0856	ftp://ftp.ncbi.nlm.nih.gov/genomes/all/GCF/003/010/675/GCF_003010675.1_ASM301067v1
AR_0102	SAMN04014943	PRJNA292904	GCA_003010655.1	4.06032	39.0849	ftp://ftp.ncbi.nlm.nih.gov/genomes/all/GCF/003/010/655/GCF_003010655.1_ASM301065v1
ATCC_17978	SAMN14779651	PRJNA629538	GCA_013372085.1	4.03005	38.98	ftp://ftp.ncbi.nlm.nih.gov/genomes/all/GCF/001/593/425/GCF_001593425.2_ASM159342v2
ATCC_17978_substr._PMR-High	SAMN11304550	PRJNA530202	GCA_004797155.2	4.0163	38.9473	ftp://ftp.ncbi.nlm.nih.gov/genomes/all/GCF/004/797/155/GCF_004797155.2_ASM479715v2
ATCC_17978-mff	SAMN03817043	PRJNA288605	GCA_001077675.1	4.0067	38.9442	ftp://ftp.ncbi.nlm.nih.gov/genomes/all/GCF/001/077/675/GCF_001077675.1_ASM107767v1
ATCC_19606	SAMN13045090	PRJNA577968	GCA_009759685.1	3.99039	39.1892	ftp://ftp.ncbi.nlm.nih.gov/genomes/all/GCF/009/035/845/GCF_009035845.1_ASM903584v1
ATCC_BAA-1790	SAMN12399660	PRJNA557366	GCA_008033255.1	4.03026	39.1035	ftp://ftp.ncbi.nlm.nih.gov/genomes/all/GCF/008/033/255/GCF_008033255.1_ASM803325v1
AYE	SAMEA3138279	PRJNA28921	GCA_000069245.1	4.04873	39.3357	ftp://ftp.ncbi.nlm.nih.gov/genomes/all/GCF/000/069/245/GCF_000069245.1_ASM6924v1
AYP-A2	SAMN07445112	PRJNA396979	GCA_002761575.1	4.1027	39.2649	ftp://ftp.ncbi.nlm.nih.gov/genomes/all/GCF/002/761/575/GCF_002761575.1_ASM276157v1
B8300	SAMN03771402	PRJNA286871	GCA_001077965.2	3.85006	39.2739	ftp://ftp.ncbi.nlm.nih.gov/genomes/all/GCF/001/077/965/GCF_001077965.2_ASM107796v2
B8342	SAMN03770534	PRJNA286787	GCA_001077555.2	3.94783	39.1	ftp://ftp.ncbi.nlm.nih.gov/genomes/all/GCF/001/077/555/GCF_001077555.2_ASM107755v2
BAL062	SAMEA2439285	PRJEB14024	GCA_900088705.1	4.05077	39.0925	ftp://ftp.ncbi.nlm.nih.gov/genomes/all/GCF/900/088/705/GCF_900088705.1_26872B01
BJAB07104	SAMN02604244	PRJNA74421	GCA_000419385.1	4.04223	38.9501	ftp://ftp.ncbi.nlm.nih.gov/genomes/all/GCF/000/419/385/GCF_000419385.1_ASM41938v1
BJAB0715	SAMN02604245	PRJNA74423	GCA_000419405.1	4.05389	38.9193	ftp://ftp.ncbi.nlm.nih.gov/genomes/all/GCF/000/419/405/GCF_000419405.1_ASM41940v1
BJAB0868	SAMN02604246	PRJNA74425	GCA_000419425.1	4.00582	38.9394	ftp://ftp.ncbi.nlm.nih.gov/genomes/all/GCF/000/419/425/GCF_000419425.1_ASM41942v1
C25	SAMN10135127	PRJNA493508	GCA_008807055.1	4.02939	38.8799	ftp://ftp.ncbi.nlm.nih.gov/genomes/all/GCF/008/807/055/GCF_008807055.1_ASM880705v1
CA-17	SAMN04018777	PRJNA294251	GCA_001721705.1	3.71928	39	ftp://ftp.ncbi.nlm.nih.gov/genomes/all/GCF/001/721/705/GCF_001721705.1_ASM172170v1
CAM180-1	SAMN12825295	PRJNA573751	GCA_008802935.1	3.92315	39.0212	ftp://ftp.ncbi.nlm.nih.gov/genomes/all/GCF/008/802/935/GCF_008802935.1_ASM880293v1
CBA7	SAMN06650245	PRJNA380857	GCA_002082645.1	4.10845	39.1682	ftp://ftp.ncbi.nlm.nih.gov/genomes/all/GCF/002/082/645/GCF_002082645.1_ASM208264v1
CIAT758	SAMN11298775	PRJNA530138	GCA_004758865.1	4.17237	39.0209	ftp://ftp.ncbi.nlm.nih.gov/genomes/all/GCF/004/758/865/GCF_004758865.1_ASM475886v1
CIP70.10	SAMEA3449716	PRJEB9585	GCA_001457535.1	3.93626	38.8974	ftp://ftp.ncbi.nlm.nih.gov/genomes/all/GCF/001/457/535/GCF_001457535.1_CIP70.10
CMC-CR-MDR-Ab4	SAMN04096368	PRJNA296424	GCA_001922205.1	4.15601	38.9749	ftp://ftp.ncbi.nlm.nih.gov/genomes/all/GCF/001/922/205/GCF_001922205.1_ASM192220v1
CMC-CR-MDR-Ab66	SAMN04096370	PRJNA296424	GCA_001922245.1	4.17416	38.9762	ftp://ftp.ncbi.nlm.nih.gov/genomes/all/GCF/001/922/245/GCF_001922245.1_ASM192224v1
CMC-MDR-Ab59	SAMN04096369	PRJNA296424	GCA_001922225.1	4.07636	39.0708	ftp://ftp.ncbi.nlm.nih.gov/genomes/all/GCF/001/922/225/GCF_001922225.1_ASM192222v1
CUVET-MIC596	SAMN12057668	PRJNA548859	GCA_012974845.1	4.08042	38.9859	ftp://ftp.ncbi.nlm.nih.gov/genomes/all/GCF/012/974/845/GCF_012974845.1_ASM1297484v1
D1279779	SAMN02603576	PRJNA61919	GCA_000186665.4	3.7117	38.9872	ftp://ftp.ncbi.nlm.nih.gov/genomes/all/GCF/000/186/665/GCF_000186665.3_ASM18666v4
D36	SAMN04029125	PRJNA294725	GCA_001399655.1	4.13116	39.0206	ftp://ftp.ncbi.nlm.nih.gov/genomes/all/GCF/001/399/655/GCF_001399655.1_ASM139965v1
DA33098	SAMN09241862	PRJNA472712	GCA_003181015.1	4.173	39.0762	ftp://ftp.ncbi.nlm.nih.gov/genomes/all/GCF/003/181/015/GCF_003181015.1_ASM318101v1
DA33382	SAMN09460321	PRJNA472712	GCA_003296225.1	4.03682	38.9899	ftp://ftp.ncbi.nlm.nih.gov/genomes/all/GCF/003/296/225/GCF_003296225.1_ASM329622v1
DS002	SAMN08637743	PRJNA437037	GCA_003012895.2	3.62828	39.1924	ftp://ftp.ncbi.nlm.nih.gov/genomes/all/GCA/003/012/895/GCA_003012895.2_ASM301289v2
DT-Ab003	SAMN14308849	PRJNA612123	GCA_012272795.1	4.09507	38.9944	ftp://ftp.ncbi.nlm.nih.gov/genomes/all/GCF/012/272/795/GCF_012272795.1_ASM1227279v1
DT-Ab007	SAMN14308853	PRJNA612123	GCA_012272775.1	4.05044	38.9955	ftp://ftp.ncbi.nlm.nih.gov/genomes/all/GCF/012/272/775/GCF_012272775.1_ASM1227277v1
DT-Ab020	SAMN14308864	PRJNA612123	GCA_012272755.1	4.14749	38.9957	ftp://ftp.ncbi.nlm.nih.gov/genomes/all/GCF/012/272/755/GCF_012272755.1_ASM1227275v1
DT-Ab022	SAMN14308866	PRJNA612123	GCA_012272735.1	4.22951	39.1588	ftp://ftp.ncbi.nlm.nih.gov/genomes/all/GCF/012/272/735/GCF_012272735.1_ASM1227273v1
DT-Ab057	SAMN14308892	PRJNA612123	GCA_012272715.1	4.11812	39.1574	ftp://ftp.ncbi.nlm.nih.gov/genomes/all/GCF/012/272/715/GCF_012272715.1_ASM1227271v1
DU202	SAMN02470137	PRJNA213256	GCA_000498375.2	4.17896	39.3	ftp://ftp.ncbi.nlm.nih.gov/genomes/all/GCF/000/498/375/GCF_000498375.2_ASM49837v2
E47	SAMN12289292	PRJNA550014	GCA_008931365.1	4.23061	39.1868	ftp://ftp.ncbi.nlm.nih.gov/genomes/all/GCF/008/931/365/GCF_008931365.1_ASM893136v1
EC	SAMN10386510	PRJNA529047	GCA_004564095.1	3.95623	39.2999	ftp://ftp.ncbi.nlm.nih.gov/genomes/all/GCF/004/564/095/GCF_004564095.1_ASM456409v1
EH	SAMN10386508	PRJNA529047	GCA_004564115.1	3.93245	39.2112	ftp://ftp.ncbi.nlm.nih.gov/genomes/all/GCF/004/564/115/GCF_004564115.1_ASM456411v1
FDAARGOS_533	SAMN10163228	PRJNA231221	GCA_003812385.1	3.8854	39.1429	ftp://ftp.ncbi.nlm.nih.gov/genomes/all/GCF/003/812/385/GCF_003812385.1_ASM381238v1
FDAARGOS_540	SAMN10163233	PRJNA231221	GCA_003812065.1	3.91027	39.0168	ftp://ftp.ncbi.nlm.nih.gov/genomes/all/GCF/003/812/065/GCF_003812065.1_ASM381206v1
HRAB-85	SAMN06046790	PRJNA348168	GCA_001887305.1	4.09858	39.0054	ftp://ftp.ncbi.nlm.nih.gov/genomes/all/GCF/001/887/305/GCF_001887305.1_ASM188730v1
HWBA8	SAMN06650239	PRJNA380857	GCA_002082785.1	4.27355	39.0596	ftp://ftp.ncbi.nlm.nih.gov/genomes/all/GCF/002/082/785/GCF_002082785.1_ASM208278v1
IOMTU_433	SAMD00020223	PRJDB3154	GCA_000828935.1	4.19032	39.1181	ftp://ftp.ncbi.nlm.nih.gov/genomes/all/GCF/000/828/935/GCF_000828935.1_ASM82893v1
J9	SAMN12158047	PRJNA472828	GCA_007107525.1	3.96076	39.0677	ftp://ftp.ncbi.nlm.nih.gov/genomes/all/GCF/007/107/525/GCF_007107525.1_ASM710752v1
JBA13	SAMN06650260	PRJNA380857	GCA_002082625.2	4.06587	38.9948	ftp://ftp.ncbi.nlm.nih.gov/genomes/all/GCF/002/082/625/GCF_002082625.2_ASM208262v2
K09-14	SAMN12769618	PRJNA565663	GCA_008632635.1	3.98023	38.9896	ftp://ftp.ncbi.nlm.nih.gov/genomes/all/GCF/008/632/635/GCF_008632635.1_ASM863263v1
KAB01	SAMN05601665	PRJNA339667	GCA_001806345.1	4.03409	38.9034	ftp://ftp.ncbi.nlm.nih.gov/genomes/all/GCF/001/806/345/GCF_001806345.1_ASM180634v1
KAB02	SAMN05601667	PRJNA339683	GCA_001806365.1	4.0862	38.9927	ftp://ftp.ncbi.nlm.nih.gov/genomes/all/GCF/001/806/365/GCF_001806365.1_ASM180636v1
KAB03	SAMN05601668	PRJNA339684	GCA_001806385.1	4.05696	38.9035	ftp://ftp.ncbi.nlm.nih.gov/genomes/all/GCF/001/806/385/GCF_001806385.1_ASM180638v1
KAB04	SAMN05601669	PRJNA339686	GCA_001806405.1	4.12812	38.9646	ftp://ftp.ncbi.nlm.nih.gov/genomes/all/GCF/001/806/405/GCF_001806405.1_ASM180640v1
KAB05	SAMN05601670	PRJNA339687	GCA_001806425.1	4.0386	39.0017	ftp://ftp.ncbi.nlm.nih.gov/genomes/all/GCF/001/806/425/GCF_001806425.1_ASM180642v1
KAB06	SAMN05601671	PRJNA339689	GCA_001806445.1	4.03871	39.0017	ftp://ftp.ncbi.nlm.nih.gov/genomes/all/GCF/001/806/445/GCF_001806445.1_ASM180644v1
KAB07	SAMN05601672	PRJNA339690	GCA_001806465.1	4.05443	38.9987	ftp://ftp.ncbi.nlm.nih.gov/genomes/all/GCF/001/806/465/GCF_001806465.1_ASM180646v1
KAB08	SAMN05601673	PRJNA339692	GCA_001806485.1	4.07517	38.8905	ftp://ftp.ncbi.nlm.nih.gov/genomes/all/GCF/001/806/485/GCF_001806485.1_ASM180648v1
KBN10P02143	SAMN03941550	PRJNA291316	GCA_001514375.1	4.1394	39.0657	ftp://ftp.ncbi.nlm.nih.gov/genomes/all/GCF/001/514/375/GCF_001514375.1_ASM151437v1
LAC4	SAMN05362953	PRJNA328023	GCA_001908295.1	3.98869	38.9864	ftp://ftp.ncbi.nlm.nih.gov/genomes/all/GCF/001/908/295/GCF_001908295.1_ASM190829v1
LAC-4	SAMN02709859	PRJNA242902	GCA_000786735.1	3.96844	38.9863	ftp://ftp.ncbi.nlm.nih.gov/genomes/all/GCF/000/786/735/GCF_000786735.1_ASM78673v1
MDR-CQ	SAMN06211572	PRJNA360504	GCA_007647215.1	4.00265	38.8983	ftp://ftp.ncbi.nlm.nih.gov/genomes/all/GCF/007/647/215/GCF_007647215.1_ASM764721v1
MDR-TJ	SAMN02603104	PRJNA52959	GCA_000187205.4	4.15341	39.0716	ftp://ftp.ncbi.nlm.nih.gov/genomes/all/GCF/000/187/205/GCF_000187205.2_ASM18720v4
MDR-UNC	SAMN09769497	PRJNA484790	GCA_004136355.1	4.0585	39.1869	ftp://ftp.ncbi.nlm.nih.gov/genomes/all/GCF/004/136/355/GCF_004136355.1_ASM413635v1
MDR-ZJ06	SAMN02603878	PRJNA28333	GCA_000226275.2	4.02227	39.1	ftp://ftp.ncbi.nlm.nih.gov/genomes/all/GCF/000/226/275/GCF_000226275.2_ASM22627v2
MRSN15313	SAMN10411605	PRJNA505170	GCA_003812485.1	4.25082	39.0718	ftp://ftp.ncbi.nlm.nih.gov/genomes/all/GCF/003/812/485/GCF_003812485.1_ASM381248v1
MS14413	SAMN14859482	PRJNA631347	GCA_013305465.1	4.0825	39	ftp://ftp.ncbi.nlm.nih.gov/genomes/all/GCF/013/305/465/GCF_013305465.1_ASM1330546v1
N13-03449	SAMN07258679	PRJNA390934	GCA_008244885.1	3.93636	39	ftp://ftp.ncbi.nlm.nih.gov/genomes/all/GCF/008/244/885/GCF_008244885.1_ASM824488v1
NCGM_237	SAMD00061019	PRJDB1466	GCA_000828795.1	4.02192	39.1	ftp://ftp.ncbi.nlm.nih.gov/genomes/all/GCF/000/828/795/GCF_000828795.1_ASM82879v1
NCIMB_8209	SAMN08513260	PRJNA244617	GCA_004194555.1	3.88529	39.1344	ftp://ftp.ncbi.nlm.nih.gov/genomes/all/GCF/004/194/555/GCF_004194555.1_ASM419455v1
NCTC13421	SAMEA3146530	PRJEB6403	GCA_900478145.1	4.04416	39.2	ftp://ftp.ncbi.nlm.nih.gov/genomes/all/GCF/900/478/145/GCF_900478145.1_34555_D01
ORAB01	SAMN03277095	PRJNA271775	GCA_000939415.2	4.12162	39.1426	ftp://ftp.ncbi.nlm.nih.gov/genomes/all/GCF/000/939/415/GCF_000939415.2_HGAP_assembly_of_Acinetobacter_baumannii_ORAB01
P7774	SAMN11621520	PRJNA542432	GCA_005518095.1	4.36659	39.0123	ftp://ftp.ncbi.nlm.nih.gov/genomes/all/GCF/005/518/095/GCF_005518095.1_ASM551809v1
PB364	SAMN11660471	PRJNA543307	GCA_005671375.1	4.13647	39.3825	ftp://ftp.ncbi.nlm.nih.gov/genomes/all/GCF/005/671/375/GCF_005671375.1_ASM567137v1
PG20180064	SAMN12603273	PRJNA560883	GCA_008124045.1	3.84357	38.8	ftp://ftp.ncbi.nlm.nih.gov/genomes/all/GCF/008/124/045/GCF_008124045.1_ASM812404v1
PM1912235	SAMN14420246	PRJNA613820	GCA_012935045.1	3.93517	38.9898	ftp://ftp.ncbi.nlm.nih.gov/genomes/all/GCF/012/935/045/GCF_012935045.1_ASM1293504v1
PM192696	SAMN14420253	PRJNA613821	GCA_012935065.1	4.04554	38.8948	ftp://ftp.ncbi.nlm.nih.gov/genomes/all/GCF/012/935/065/GCF_012935065.1_ASM1293506v1
PM193665	SAMN14420254	PRJNA613824	GCA_012935085.1	4.18024	39.0252	ftp://ftp.ncbi.nlm.nih.gov/genomes/all/GCF/012/935/085/GCF_012935085.1_ASM1293508v1
PM194188	SAMN14420255	PRJNA613825	GCA_012935105.1	4.19238	39.0211	ftp://ftp.ncbi.nlm.nih.gov/genomes/all/GCF/012/935/105/GCF_012935105.1_ASM1293510v1
PM194229	SAMN14422682	PRJNA613957	GCA_012935125.1	4.1334	39.0547	ftp://ftp.ncbi.nlm.nih.gov/genomes/all/GCF/012/935/125/GCF_012935125.1_ASM1293512v1
R2090	SAMEA3751109	PRJEB9721	GCA_001261895.2	3.81916	39	ftp://ftp.ncbi.nlm.nih.gov/genomes/all/GCF/001/261/895/GCF_001261895.2_R2090
R2091	SAMEA3715145	PRJEB12156	GCA_001517645.1	3.94749	38.9973	ftp://ftp.ncbi.nlm.nih.gov/genomes/all/GCF/001/517/645/GCF_001517645.1_R2091
SAA14	SAMN06650262	PRJNA380857	GCA_002082845.1	3.97256	39.1	ftp://ftp.ncbi.nlm.nih.gov/genomes/all/GCF/002/082/845/GCF_002082845.1_ASM208284v1
SDF	SAMEA3138277	PRJNA13001	GCA_000069205.1	3.48	39.13	ftp://ftp.ncbi.nlm.nih.gov/genomes/all/GCF/000/069/205/GCF_000069205.1_ASM6920v1
SMC_Paed_Ab_BL01	SAMN08054861	PRJNA419431	GCA_002843665.1	4.05809	38.9976	ftp://ftp.ncbi.nlm.nih.gov/genomes/all/GCF/002/843/665/GCF_002843665.1_ASM284366v1
SP304	SAMN11571814	PRJNA541077	GCA_005280675.1	3.79696	38.8392	ftp://ftp.ncbi.nlm.nih.gov/genomes/all/GCF/005/280/675/GCF_005280675.1_ASM528067v1
SSA12	SAMN06650263	PRJNA380857	GCA_002082865.1	4.06472	38.9872	ftp://ftp.ncbi.nlm.nih.gov/genomes/all/GCF/002/082/865/GCF_002082865.1_ASM208286v1
SSA6	SAMN06650242	PRJNA380857	GCA_002082745.1	3.88441	39	ftp://ftp.ncbi.nlm.nih.gov/genomes/all/GCF/002/082/745/GCF_002082745.1_ASM208274v1
SSMA17	SAMN06650261	PRJNA380857	GCA_002082885.1	4.02318	38.9937	ftp://ftp.ncbi.nlm.nih.gov/genomes/all/GCF/002/082/885/GCF_002082885.1_ASM208288v1
TCDC-AB0715	SAMN02603891	PRJNA62279	GCA_000189735.2	4.21801	38.8947	ftp://ftp.ncbi.nlm.nih.gov/genomes/all/GCF/000/189/735/GCF_000189735.1_ASM18973v2
TG22182	SAMN10261544	PRJNA497581	GCA_003949595.2	4.05232	38.9935	ftp://ftp.ncbi.nlm.nih.gov/genomes/all/GCF/003/949/595/GCF_003949595.2_ASM394959v2
TG22627	SAMN10261584	PRJNA497581	GCA_003948535.2	3.92103	39.0917	ftp://ftp.ncbi.nlm.nih.gov/genomes/all/GCF/003/948/535/GCF_003948535.2_ASM394853v2
TG22653	SAMN10261589	PRJNA497581	GCA_003948455.2	4.01886	39.0604	ftp://ftp.ncbi.nlm.nih.gov/genomes/all/GCF/003/948/455/GCF_003948455.2_ASM394845v2
TG29392	SAMN10261537	PRJNA497581	GCA_003949725.2	4.11345	39.1586	ftp://ftp.ncbi.nlm.nih.gov/genomes/all/GCF/003/949/725/GCF_003949725.2_ASM394972v2
TG31302	SAMN10261535	PRJNA497581	GCA_003949115.2	4.09936	39.2027	ftp://ftp.ncbi.nlm.nih.gov/genomes/all/GCF/003/949/115/GCF_003949115.2_ASM394911v2
TG31986	SAMN10261613	PRJNA497581	GCA_003948085.2	4.10492	39.2027	ftp://ftp.ncbi.nlm.nih.gov/genomes/all/GCF/003/948/085/GCF_003948085.2_ASM394808v2
TP1	SAMN15344688	PRJNA641163	GCA_013376855.1	3.87327	39.0894	ftp://ftp.ncbi.nlm.nih.gov/genomes/all/GCF/013/376/855/GCF_013376855.2_ASM1337685v2
TYTH-1	SAMN02603667	PRJNA74551	GCA_000302575.1	3.95737	39	ftp://ftp.ncbi.nlm.nih.gov/genomes/all/GCF/000/302/575/GCF_000302575.1_ASM30257v1
USA15	SAMN06650240	PRJNA380857	GCA_002082825.1	4.02848	39.078	ftp://ftp.ncbi.nlm.nih.gov/genomes/all/GCF/002/082/825/GCF_002082825.1_ASM208282v1
USA2	SAMN06650241	PRJNA380857	GCA_002082725.1	3.9876	38.8976	ftp://ftp.ncbi.nlm.nih.gov/genomes/all/GCF/002/082/725/GCF_002082725.1_ASM208272v1
VB11737	SAMN14410107	PRJNA613587	GCA_012934965.1	4.07184	38.8953	ftp://ftp.ncbi.nlm.nih.gov/genomes/all/GCF/012/934/965/GCF_012934965.1_ASM1293496v1
VB1190	SAMN11554995	PRJNA540755	GCA_005280375.1	3.96867	39.032	ftp://ftp.ncbi.nlm.nih.gov/genomes/all/GCF/005/280/375/GCF_005280375.1_ASM528037v1
VB16141	SAMN11557458	PRJNA540767	GCA_005280435.1	4.27799	39.1137	ftp://ftp.ncbi.nlm.nih.gov/genomes/all/GCF/005/280/435/GCF_005280435.1_ASM528043v1
VB2107	SAMN14414778	PRJNA613681	GCA_012935185.1	4.02054	38.9936	ftp://ftp.ncbi.nlm.nih.gov/genomes/all/GCF/012/935/185/GCF_012935185.1_ASM1293518v1
VB2139	SAMN14414747	PRJNA613675	GCA_012935165.1	4.01792	38.9975	ftp://ftp.ncbi.nlm.nih.gov/genomes/all/GCF/012/935/165/GCF_012935165.1_ASM1293516v1
VB2181	SAMN14410138	PRJNA613593	GCA_012934985.1	3.95254	39.0896	ftp://ftp.ncbi.nlm.nih.gov/genomes/all/GCF/012/934/985/GCF_012934985.1_ASM1293498v1
VB2200	SAMN14415334	PRJNA613683	GCA_012935025.1	4.01512	38.9859	ftp://ftp.ncbi.nlm.nih.gov/genomes/all/GCF/012/935/025/GCF_012935025.1_ASM1293502v1
VB23193	SAMN07977426	PRJNA417137	GCA_002762545.2	4.23475	39.0573	ftp://ftp.ncbi.nlm.nih.gov/genomes/all/GCF/002/762/545/GCF_002762545.2_ASM276254v2
VB2486	SAMN14414761	PRJNA613679	GCA_012935005.1	4.27787	39.172	ftp://ftp.ncbi.nlm.nih.gov/genomes/all/GCF/012/935/005/GCF_012935005.1_ASM1293500v1
VB31459	SAMN10170272	PRJNA494506	GCA_003627485.2	4.15286	39.0572	ftp://ftp.ncbi.nlm.nih.gov/genomes/all/GCA/003/627/485/GCA_003627485.2_ASM362748v2
VB33071	SAMN11571816	PRJNA541078	GCA_005280695.1	4.01212	38.9784	ftp://ftp.ncbi.nlm.nih.gov/genomes/all/GCF/005/280/695/GCF_005280695.1_ASM528069v1
VB35179	SAMN11557490	PRJNA540771	GCA_005280395.1	4.37108	39.1537	ftp://ftp.ncbi.nlm.nih.gov/genomes/all/GCA/005/280/395/GCA_005280395.1_ASM528039v1
VB35435	SAMN11557585	PRJNA540773	GCA_005280415.1	4.05796	38.9091	ftp://ftp.ncbi.nlm.nih.gov/genomes/all/GCF/005/280/415/GCF_005280415.1_ASM528041v1
VB35575	SAMN11571817	PRJNA541079	GCA_005280715.1	4.04261	39.0881	ftp://ftp.ncbi.nlm.nih.gov/genomes/all/GCF/005/280/715/GCF_005280715.1_ASM528071v1
VB473	SAMN14409628	PRJNA613578	GCA_012934925.1	3.96472	39.0821	ftp://ftp.ncbi.nlm.nih.gov/genomes/all/GCF/012/934/925/GCF_012934925.1_ASM1293492v1
VB7036	SAMN14410111	PRJNA613590	GCA_012935145.1	4.06297	39.0949	ftp://ftp.ncbi.nlm.nih.gov/genomes/all/GCF/012/935/145/GCF_012935145.1_ASM1293514v1
VB723	SAMN14409813	PRJNA613583	GCA_012934945.1	3.92836	39.0896	ftp://ftp.ncbi.nlm.nih.gov/genomes/all/GCF/012/934/945/GCF_012934945.1_ASM1293494v1
VB82	SAMN14409516	PRJNA613562	GCA_012934905.1	4.43372	39.1069	ftp://ftp.ncbi.nlm.nih.gov/genomes/all/GCF/012/934/905/GCF_012934905.1_ASM1293490v1
VB958	SAMN11554497	PRJNA540743	GCA_005280355.1	4.2074	38.9645	ftp://ftp.ncbi.nlm.nih.gov/genomes/all/GCF/005/280/355/GCF_005280355.1_ASM528035v1
WCHAB005078	SAMN08364584	PRJNA387062	GCA_002999195.2	4.14005	39.2245	ftp://ftp.ncbi.nlm.nih.gov/genomes/all/GCF/002/999/195/GCF_002999195.2_ASM299919v2
WCHAB005133	SAMN08364585	PRJNA387062	GCA_002950495.2	3.94168	39.2207	ftp://ftp.ncbi.nlm.nih.gov/genomes/all/GCF/002/950/495/GCF_002950495.2_ASM295049v2
WKA02	SAMN06650238	PRJNA380857	GCA_002082805.1	3.87094	38.9	ftp://ftp.ncbi.nlm.nih.gov/genomes/all/GCF/002/082/805/GCF_002082805.1_ASM208280v1
XDR-BJ83	SAMN06109232	PRJNA356204	GCA_001902375.1	4.08062	38.912	ftp://ftp.ncbi.nlm.nih.gov/genomes/all/GCF/001/902/375/GCF_001902375.1_ASM190237v1
XH386	SAMN07135565	PRJNA273343	GCA_003264275.1	4.22104	39.1664	ftp://ftp.ncbi.nlm.nih.gov/genomes/all/GCF/003/264/275/GCF_003264275.1_ASM326427v1
XH731	SAMN07135563	PRJNA361029	GCA_003264255.1	3.97913	38.9108	ftp://ftp.ncbi.nlm.nih.gov/genomes/all/GCF/003/264/255/GCF_003264255.1_ASM326425v1
XH856	SAMN03890253	PRJNA290306	GCA_001573125.1	3.9084	39.1	ftp://ftp.ncbi.nlm.nih.gov/genomes/all/GCF/001/573/125/GCF_001573125.1_ASM157312v1
XH857	SAMN03890255	PRJNA290306	GCA_001573105.1	3.87964	39	ftp://ftp.ncbi.nlm.nih.gov/genomes/all/GCF/001/573/105/GCF_001573105.1_ASM157310v1
XH858	SAMN03890256	PRJNA290306	GCA_001578145.1	4.17261	38.9	ftp://ftp.ncbi.nlm.nih.gov/genomes/all/GCF/001/578/145/GCF_001578145.1_ASM157814v1
XH859	SAMN03890257	PRJNA290306	GCA_001573085.1	3.97707	39.1	ftp://ftp.ncbi.nlm.nih.gov/genomes/all/GCF/001/573/085/GCF_001573085.1_ASM157308v1
XH860	SAMN03890258	PRJNA290306	GCA_001573065.1	3.84662	39	ftp://ftp.ncbi.nlm.nih.gov/genomes/all/GCF/001/573/065/GCF_001573065.1_ASM157306v1
XH906	SAMN07580891	PRJNA400841	GCA_003591615.1	3.89137	39	ftp://ftp.ncbi.nlm.nih.gov/genomes/all/GCF/003/591/615/GCF_003591615.1_ASM359161v1
XL380	SAMN13476302	PRJNA593376	GCA_009740145.1	3.91925	39.1457	ftp://ftp.ncbi.nlm.nih.gov/genomes/all/GCF/009/740/145/GCF_009740145.1_ASM974014v1
YU-R612	SAMN04448797	PRJNA309091	GCA_001543995.1	4.15525	38.9946	ftp://ftp.ncbi.nlm.nih.gov/genomes/all/GCF/001/543/995/GCF_001543995.1_ASM154399v1
ZW85-1	SAMN02641530	PRJNA219230	GCA_000505685.2	3.92525	39.2009	ftp://ftp.ncbi.nlm.nih.gov/genomes/all/GCF/000/505/685/GCF_000505685.1_ASM50568v2
