# Supplementary material for: Pan-Resistome Insights into the Multidrug Resistance of Acinetobacter baumannii
Source: Antibiotics (Basel). 2021 May 18;10(5):596. doi: 10.3390/antibiotics10050596 (PMC8157372; doi:10.3390/antibiotics10050596)
Supplement: Supplementary file 1 [file antibiotics-10-00596-s001.zip › Supplementary Table S2.xlsx]

## Sheet: matriz_card_edit
Local	MLST	Strains	Number of Genes	adeK	adeJ	adeI	OXA-235	ADC-30	adeH	adeF	adeG	adeL	abeS	APH(3')-Ia	AAC(6')-Ib7	catB8	aadA	qacH	sul1	armA	msrE	mphE	ampC	adeN	adeS	adeR	adeA	adeB	adeC	OXA-66	TEM-1	abeM	APH(3'')-Ib	APH(6)-Id	tet(B)	sul2	ANT(3'')-IIc	ADC-73	OXA-72	APH(3')-VIa	OXA-68	ADC-76	OXA-237	OXA-69	AAC(3)-Ia	tet(A)	OXA-23	PER-1	aadA23
China	2	XH731	26	100	99.9	100	0	0	99.6	99.9	100	100	100	0	0	0	0	0	0	100	100	100	100	99	96.4	99.2	100	100	100	100	0	99.8	99.3	99.6	99.5	0	70.2	100	0	0	0	0	0	0	0	0	100	0	0
N/A	2	AB34299	27	100	99.9	100	0	0	99.6	99.9	100	100	100	100	0	0	0	0	0	0	0	0	100	99.1	96.4	98.4	100	100	100	100	100	99.8	99.3	99.6	99.5	100	70.2	100	0	99.6	0	0	0	0	0	0	100	0	0
China	2	Aba	27	100	99.9	100	0	0	99.6	99.9	100	100	100	0	0	0	0	0	0	100	100	100	100	99.1	96.4	99.2	100	100	100	100	100	99.8	99.3	99.6	99.5	0	70.2	100	0	0	0	0	0	0	0	0	100	0	0
India	2	PM1912235	28	100	99.9	100	0	0	99.6	99.9	100	100	100	100	0	0	0	0	0	100	100	100	100	99.1	96.4	99.2	100	100	100	100	100	99.8	99.3	99.6	99.5	0	70.2	100	0	0	0	0	0	0	0	0	100	0	0
USA	2	TG22653	31	100	99.9	100	0	100	99.6	99.9	100	100	100	0	98.6	100	99.6	71.9	100	100	100	100	100	100	96.4	99.2	100	100	100	100	0	99.8	99.3	99.6	99.5	0	70.2	0	0	0	0	0	0	0	0	0	100	0	0
China	2	MDR-CQ	28	100	99.9	100	0	0	99.6	99.9	100	100	100	100	0	0	0	0	0	100	100	100	97	99.1	96.4	99.2	100	100	100	100	100	99.8	99.3	99.6	99.5	0	70.2	100	0	0	0	0	0	0	0	0	100	0	0
China	2	WCHAB005133	35	100	99.9	100	0	0	99.6	99.9	100	100	100	100	0	0	99.6	71.9	100	100	100	100	100	99.1	96.4	99.2	100	100	100	100	100	99.8	99.3	99.6	99.5	100	70.2	0	0	0	0	0	0	0	98.7	0	0	100	0
China	2	C25	30	100	99.9	100	0	0	99.6	99.9	100	100	100	0	0	0	0	0	0	100	100	100	100	99.1	96.4	99.2	100	100	100	100	0	99.8	99.3	99.6	99.5	100	70.2	100	0	0	0	0	0	0	0	0	100	0	0
India	2	VB723	29	100	99.9	100	0	0	99.6	99.9	100	100	100	100	0	0	0	0	0	100	100	100	100	99.1	96.4	99.2	100	100	100	100	100	99.8	99.3	99.6	99.5	100	70.2	100	0	0	0	0	0	0	0	0	100	0	0
USA	2	CMC-MDR-Ab59	32	100	99.9	100	0	100	99.6	99.9	100	100	100	100	98.6	100	99.6	71.9	100	100	100	100	100	100	96.4	99.2	100	100	100	100	0	99.8	99.3	99.6	99.5	100	70.2	0	0	0	0	0	0	0	0	0	0	0	0
USA	2	CMC-CR-MDR-Ab66	34	100	99.9	100	0	99.7	99.6	99.9	100	100	100	100	98.6	100	99.6	71.9	100	100	100	100	100	100	96.4	99.2	100	100	100	100	100	99.8	99.3	99.6	99.5	100	70.2	0	0	0	0	0	0	0	0	0	100	0	0
Canada	2	11A1213CRGN008	33	100	99.9	100	0	100	99.6	99.9	100	100	100	100	98.6	100	99.6	71.9	100	100	100	100	100	100	96.4	99.2	100	100	100	100	100	99.8	99.3	99.6	99.5	0	70.2	0	0	0	0	0	100	0	0	0	0	0	0
India	2	PM192696	28	100	99.9	100	0	0	99.6	99.9	100	100	100	0	0	0	0	0	0	100	100	100	100	100	96.4	98.8	100	100	100	100	0	99.8	99.3	99.6	99.5	100	70.2	100	0	100	0	0	0	0	0	0	100	0	0
N/A	2	AR_0102	30	100	99.9	100	0	100	99.6	99.9	100	100	100	0	98.6	100	99.6	71.9	100	100	100	100	100	90.3	96.4	99.2	100	100	100	100	0	99.8	99.3	99.6	99.5	0	70.2	0	0	0	0	0	0	0	0	0	0	0	0
USA	2	CMC-CR-MDR-Ab4	35	100	99.9	100	0	99.7	99.6	99.9	100	100	100	100	98.6	100	99.6	71.9	100	100	100	100	100	100	96.4	99.2	100	100	100	100	100	99.8	99.3	99.6	99.5	100	70.2	0	0	99.6	0	0	0	0	0	0	100	0	0
Mexico	-	7847	33	100	99.9	100	0	100	99.6	99.9	100	100	100	100	98.6	100	99.6	71.9	100	100	100	100	100	99.1	96.4	99.2	100	100	100	100	100	99.8	99.3	99.6	99.5	0	70.2	0	0	0	0	0	0	0	0	0	0	0	0
USA	2	TG22627	28	100	99.9	100	0	0	99.6	99.9	100	100	100	0	0	0	0	0	100	100	100	100	100	94.1	96.4	99.2	100	100	100	0	0	99.8	99.3	99.6	99.5	100	70.2	0	0	0	0	0	0	0	0	0	0	100	0
Canada	2	11A1213CRGN064	33	100	99.9	100	0	100	99.6	99.9	100	100	100	100	98.6	100	99.6	71.9	100	100	100	100	100	100	96.4	98.2	100	100	100	100	100	99.8	99.3	99.6	99.5	0	70.2	0	0	0	0	0	100	0	0	0	0	0	0
Canada	2	N13-03449	33	100	99.9	100	0	100	99.6	99.9	100	100	100	100	98.6	100	99.6	71.9	100	100	100	100	100	100	96.4	98.2	100	100	100	100	100	99.8	99.3	99.6	99.5	0	70.2	0	0	0	0	0	100	0	0	0	0	0	0
Canada	2	11A1314CRGN089	33	100	99.9	100	0	100	99.6	99.9	100	100	100	100	98.6	100	99.6	71.9	100	100	100	100	100	100	96.4	98.2	100	100	100	100	100	99.8	99.3	99.6	99.5	0	70.2	0	0	0	0	0	100	0	0	0	0	0	0
Mexico	2	10042	32	100	99.9	100	0	0	99.6	99.9	100	100	100	100	98.6	100	99.6	71.9	100	100	0	0	100	97.2	96.4	99.2	100	100	100	100	100	99.8	99.3	99.6	99.5	0	70.2	100	100	96.1	0	0	0	0	0	0	0	0	0
USA	2	AF-673	33	100	99.9	100	100	100	99.6	99.9	100	100	100	100	98.6	100	99.6	71.9	100	100	100	100	100	100	96.4	99.2	100	100	100	100	0	99.8	99.3	99.6	99.5	100	70.2	0	0	0	0	0	0	0	0	0	0	0	0
Canada	2	11A1314CRGN088	33	100	99.9	100	0	100	99.6	99.9	100	100	100	100	98.6	100	99.6	71.9	100	100	100	100	100	100	96.4	98.2	100	100	100	100	100	99.8	99.3	99.6	99.5	0	70.2	0	0	0	0	0	100	0	0	0	0	0	0
Canada	2	11A1213CRGN055	33	100	99.9	100	0	100	99.6	99.9	100	100	100	100	98.6	100	99.6	71.9	100	100	100	100	100	100	96.4	98.2	100	100	100	100	100	99.8	99.3	99.6	99.5	0	70.2	0	0	0	0	0	100	0	0	0	0	0	0
Canada	2	11A14CRGN003	33	100	99.9	100	0	100	99.6	99.9	100	100	100	100	98.6	100	99.6	71.9	100	100	100	100	100	100	96.4	98.2	100	100	100	100	100	99.8	99.3	99.6	99.5	0	70.2	0	0	0	0	0	100	0	0	0	0	0	0
USA	2	ORAB01	34	100	99.9	100	0	100	0	99.9	100	99.6	100	100	98.6	100	99.6	71.9	100	100	100	100	100	100	96.1	99.2	100	100	100	100	100	99.8	99.3	99.6	99.5	100	70.2	0	0	0	0	0	100	0	0	0	0	0	0
China	2	DT-Ab003	34	100	99.9	100	0	100	99.6	99.9	100	100	100	100	98.6	100	99.6	71.9	100	100	100	100	100	99.1	96.4	99.2	100	100	100	100	100	99.8	99.3	99.6	99.5	0	70.2	0	0	0	0	0	0	0	98.7	0	100	0	0
Canada	2	09A16CRGN003B	34	100	99.9	100	100	99.7	99.6	99.9	100	100	100	100	98.6	100	99.6	71.9	100	100	100	100	100	100	96.4	99.2	100	100	100	100	100	99.8	99.3	99.6	99.5	100	70.2	0	0	0	0	0	0	0	0	0	0	0	0
Canada	2	09A16CRGN0014	34	100	99.9	100	100	99.7	99.6	99.9	100	100	100	100	98.6	100	99.6	71.9	100	100	100	100	100	100	96.4	99.2	100	100	100	100	100	99.8	99.3	99.6	99.5	100	70.2	0	0	0	0	0	0	0	0	0	0	0	0
USA	2	TG22182	29	100	99.9	100	0	0	99.6	99.9	100	100	100	100	0	0	0	0	100	100	100	100	100	94.1	97	99.2	100	100	100	0	0	99.8	99.3	99.6	99.5	100	70.2	0	0	0	0	0	0	0	0	0	0	100	0
China	2	Ab4653	32	100	99.9	100	0	0	99.6	99.9	100	100	100	100	0	0	99.6	71.9	100	100	100	100	100	98.6	96.1	99.2	99.7	100	100	100	100	99.8	99.3	99.6	99.5	0	70.2	0	0	0	0	0	0	0	98.7	0	0	100	0
Australia	2	AYP-A2	31	100	99.9	100	0	100	99.6	99.9	100	100	100	100	0	0	99.6	71.9	100	0	0	0	97	98.4	96.4	99.2	100	100	100	100	100	99.8	99.3	99.6	99.5	100	70.2	0	0	0	0	0	0	0	98.7	0	0	0	99.2
Thailand	2	ABCR01	29	100	99.9	100	0	0	99.6	99.9	100	100	100	100	0	0	0	0	0	100	100	100	100	99.1	96.4	99.2	100	100	100	100	100	99.8	99.3	99.6	99.5	99.1	70.2	100	0	0	0	0	0	0	0	0	100	0	0
Mexico	2	5845	33	100	99.9	100	0	100	99.6	99.9	100	100	100	100	98.6	100	99.6	71.9	100	100	100	100	100	99.1	96.4	99.2	100	100	100	100	100	99.8	99.3	99.6	99.5	0	70.2	0	100	0	0	0	0	0	0	0	0	0	0
China	2	XH386	34	100	99.9	100	0	100	99.6	99.9	100	100	100	100	98.6	100	99.6	71.9	100	100	100	100	100	100	96.4	99.1	100	100	100	100	100	99.8	99.3	99.6	99.5	100	70.2	0	0	0	0	0	0	0	0	0	100	0	0
China	2	XDR-BJ83	35	100	99.9	100	0	100	0	99.9	100	100	100	100	98.6	100	99.6	71.9	100	100	100	100	100	99.1	96.4	99.2	100	99.9	100	100	0	99.8	99.3	99.6	99.5	100	70.2	0	0	0	0	0	0	0	0	0	100	0	0
India	2	VB11737	28	100	99.9	100	0	0	99.6	99.9	100	100	100	0	0	0	0	0	0	100	100	100	97	98.3	96.4	99.2	100	100	100	100	0	99.8	99.3	99.6	99.5	100	70.2	100	0	99.6	0	0	0	0	0	0	100	0	0
India	2	VB2200	28	100	99.9	100	0	0	99.6	99.9	100	100	100	0	0	0	0	0	0	100	100	100	100	100	96.4	99.2	100	100	100	100	0	99.8	99.3	99.6	99.5	100	70.2	100	0	98.8	0	0	0	0	0	0	100	0	0
India	2	VB2139	28	100	99.9	100	0	0	99.6	99.9	100	100	100	0	0	0	0	0	0	100	100	100	100	100	96.4	99.2	100	100	100	100	0	99.8	99.3	99.6	99.5	100	70.2	100	0	98.8	0	0	0	0	0	0	100	0	0
India	2	VB473	29	100	99.9	100	0	0	99.6	99.9	100	100	100	100	0	0	0	0	0	100	100	100	97	99.1	96.4	99.2	100	100	100	100	0	99.8	99.3	99.6	99.5	100	70.2	100	0	0	0	0	0	0	0	0	100	0	0
China	2	XH856	28	100	99.9	100	0	100	99.6	99.9	100	100	100	100	98.6	100	99.6	71.9	100	100	100	100	100	99	0	0	99.4	100	100	100	100	99.8	0	0	0	0	0	0	0	0	0	0	0	0	98.7	0	100	0	0
South Korea	2	SSMA17	27	100	99.9	100	0	100	99.6	99.9	100	100	100	0	98.6	100	99.6	71.9	100	100	100	100	100	99.1	96.1	99.2	100	100	100	100	0	99.8	0	0	0	0	0	0	0	0	0	0	0	0	0	0	100	0	0
USA	2	PB364	29	100	99.9	100	0	100	99.6	99.9	100	100	100	0	0	0	0	0	0	0	100	100	100	93.3	96.4	99.2	100	100	100	0	0	99.8	99.3	99.6	99.5	100	70.2	0	0	99.6	0	0	0	0	0	0	0	0	0
Taiwan	2	TYTH-1	31	100	99.9	100	0	99.7	99.6	99.9	100	100	100	0	98.6	100	99.6	71.9	100	100	100	100	97	99.1	96.4	99.2	100	100	100	100	0	99.8	99.3	99.6	99.2	100	0	0	0	0	0	0	0	0	0	0	0	0	0
India	2	VB1190	31	100	99.9	100	0	0	99.6	99.9	100	100	100	100	0	0	0	0	0	100	100	100	97	99.1	96.4	99.2	100	100	100	100	0	99.8	97.6	99.1	99.5	100	70.2	98.9	0	0	0	0	0	0	0	0	0	0	0
China	2	DT-Ab022	34	100	99.9	100	0	100	99.6	99.9	100	100	100	100	98.6	100	99.6	71.9	100	100	100	100	100	99.1	96.4	99.2	100	100	100	100	100	99.8	99.3	99.6	99.5	0	70.2	0	0	0	0	0	0	0	98.7	0	100	0	0
South Korea	187	SAA14	27	100	99.9	100	0	99.7	99.6	99.9	100	100	100	0	98.6	100	99.6	71.9	100	100	100	100	100	99.1	96.4	99.2	100	100	100	100	0	99.8	0	0	0	0	0	0	0	0	0	0	0	0	0	0	100	0	0
South Korea	2	KAB05	27	100	99.9	100	0	100	99.6	99.9	100	100	100	0	98.6	100	99.6	71.9	100	100	0	0	97	99.1	96.4	99.2	100	100	100	100	0	99.8	0	0	0	0	70.2	0	0	0	0	0	0	0	0	0	100	0	0
China	2	DT-Ab057	27	100	99.9	100	0	100	99.6	99.9	100	100	100	100	98.6	100	99.6	0	0	0	0	0	100	99.1	96.4	99.2	100	100	100	100	0	99.8	99.3	99.6	99.5	0	70.2	0	0	0	0	0	0	0	0	0	100	0	0
India	2	VB2181	28	100	99.9	100	0	0	99.6	99.9	100	100	100	100	0	0	0	0	0	100	100	100	100	99.1	96.4	99.2	100	99.9	100	100	100	99.8	99.3	99.6	99.5	0	70.2	100	0	0	0	0	0	0	0	0	100	0	0
South Korea	2	KAB06	26	100	99.9	100	0	100	99.6	99.9	100	100	100	0	98.6	100	99.6	71.9	100	100	0	0	96.6	99.1	96.4	99.2	100	100	100	100	0	99.8	0	0	0	0	70.2	0	0	0	0	0	0	0	0	0	100	0	0
China	2	HRAB-85	33	100	99.9	100	0	100	99.6	99.9	100	100	100	100	98.6	100	99.6	71.9	100	100	100	100	100	86.2	96.4	99.2	100	100	100	100	100	99.8	99.3	99.6	99.5	0	70.2	0	0	0	0	0	0	0	0	0	100	0	0
China	2	BJAB07104	33	100	99.9	100	0	100	99.6	99.9	100	100	100	100	98.6	100	99.6	71.9	100	100	100	100	97	99.1	96.4	99.2	100	100	100	100	0	99.8	99.3	99.6	99.5	100	70.2	0	0	0	0	0	0	0	0	0	100	0	0
South Korea	2	KAB02	28	100	99.9	100	0	100	99.6	99.9	100	100	100	0	98.6	100	99.6	71.9	100	100	100	96.4	97	98.6	96.4	99.2	100	100	100	100	0	99.8	0	0	0	0	70.2	0	0	0	0	0	0	0	0	0	100	0	0
China	2	DT-Ab020	34	100	99.9	100	0	100	99.6	99.9	100	100	100	100	98.6	100	99.6	71.9	100	100	100	100	100	99.1	96.4	99.2	100	100	100	100	100	99.8	99.3	99.6	99.5	0	70.2	0	0	0	0	0	0	0	98.7	0	100	0	0
South Korea	2	USA2	32	100	99.9	100	0	100	99.6	99.9	100	100	100	0	98.6	100	99.6	71.9	100	100	100	100	97	99.1	96.4	99.2	100	100	100	100	0	99.8	99.3	99.6	99.5	100	70.2	0	0	0	0	0	0	0	0	0	100	0	0
Malaysia	2	AC30	28	100	99.9	100	0	0	99.6	99.9	100	100	100	100	0	0	0	0	0	100	100	100	97	99.1	96.4	99.2	100	100	100	100	100	99.8	99.3	99.6	99.5	0	70.2	100	0	0	0	0	0	0	0	0	100	0	0
South Korea	2	SMC_Paed_Ab_BL01	30	100	99.9	100	0	100	99.6	99.9	100	100	99.1	100	98.6	100	99.6	71.9	100	100	100	100	100	99.1	96.4	99.2	100	100	100	100	100	99.8	0	0	0	0	0	0	0	0	0	0	0	0	98.7	0	100	0	0
South Korea	2	KAB08	28	100	99.9	100	0	0	99.6	99.9	100	100	100	0	98.6	100	99.6	71.9	100	100	100	100	97	98.9	96.4	99.2	100	100	100	100	0	99.8	0	0	0	0	70.2	0	0	0	0	0	0	0	0	0	100	0	0
India	2	VB7036	29	100	99.9	100	0	0	99.6	99.9	100	100	100	100	0	0	0	0	0	100	100	100	100	99.1	96.4	99.2	100	100	100	100	0	99.8	99.3	99.6	99.5	100	70.2	100	0	0	0	0	0	0	0	0	100	0	0
China	2	MDR-TJ	32	100	99.9	100	0	0	99.6	99.9	100	100	100	0	98.6	100	99.6	71.9	100	100	100	100	100	99.1	96.4	99.2	100	100	100	100	0	99.8	99.2	99.6	99.5	100	0	0	0	0	0	0	0	0	98.7	0	0	0	0
Malaysia	2	AC29	28	100	99.9	100	0	0	99.6	99.9	100	100	100	100	0	0	0	0	0	100	100	100	100	99.1	96.4	99.2	100	100	100	100	100	99.8	99.3	99.6	99.5	0	70.2	100	0	0	0	0	0	0	0	0	100	0	0
India	2	VB2107	29	100	99.9	100	0	0	99.6	99.9	100	100	100	100	0	0	0	0	0	100	100	100	100	99.1	96.4	99.2	100	100	100	100	100	99.8	99.3	99.6	99.5	100	70.2	100	0	0	0	0	0	0	0	0	100	0	0
China	2	Ab4977	23	100	99.9	100	0	100	99.6	99.9	100	100	100	0	0	0	99.6	71.9	100	0	0	0	100	99.1	96.4	99.2	100	100	100	100	100	99.8	0	0	0	0	0	0	0	0	0	0	0	0	98.7	0	0	0	0
South Korea	2	KBN10P02143	30	100	99.9	100	0	99.7	99.6	99.9	100	100	100	100	98.6	100	99.6	71.9	100	100	100	100	100	99.1	96.4	99.2	100	100	100	100	100	99.8	0	0	0	0	0	0	0	0	0	0	0	0	98.7	0	100	0	0
South Korea	2	SSA6	34	100	99.9	100	0	99.7	99.6	99.9	100	100	100	100	99.1	100	99.6	71.9	100	100	100	100	97	99.1	96.4	99.2	100	100	100	100	100	99.8	99.3	99.6	99.5	100	70.2	0	0	0	0	0	0	0	0	0	100	0	0
China	2	MDR-ZJ06	34	100	99.9	100	0	100	99.6	99.9	100	100	99.1	100	98.6	100	99.6	71.9	100	100	100	100	97	98.7	96.4	99.2	100	100	100	100	0	99.8	99.3	99.6	99.5	100	70.2	0	0	0	0	0	0	0	98.7	0	100	0	0
South Korea	2	JBA13	27	100	99.9	100	0	100	99.6	99.9	100	99.7	100	0	98.6	100	99.6	71.9	100	100	100	100	100	99.1	96.4	99.2	100	100	100	100	0	99.8	0	0	0	0	0	0	0	0	0	0	0	0	0	0	100	0	0
South Korea	2	KAB07	27	100	99.9	100	0	100	99.6	99.9	100	100	100	0	98.6	99.5	99.6	71.9	100	100	100	100	97	99.1	96.4	99.2	100	100	100	100	0	99.8	0	0	0	0	0	0	0	0	0	0	0	0	0	0	100	0	0
South Korea	2	15A5	28	100	99.9	100	0	100	99.6	99.9	100	100	100	0	98.6	100	99.6	71.9	100	100	100	100	100	99.1	96.4	99.2	100	100	100	100	100	99.6	0	0	0	0	0	0	0	0	0	0	0	0	0	0	100	0	0
South Korea	2	SSA12	27	100	99.9	100	0	100	99.6	99.9	100	100	100	0	98.6	100	99.6	71.9	100	100	100	100	97	99.1	96.4	99.2	100	100	100	100	0	99.8	0	0	0	0	0	0	0	0	0	0	0	0	0	0	100	0	0
China	922	XH906	28	100	99.9	100	0	0	99.6	99.9	100	100	100	0	0	0	0	71.9	100	100	100	100	100	99.1	96.4	99.2	100	99.9	100	100	0	99.8	99.3	99.6	99.5	0	70.2	0	0	0	0	0	0	0	0	0	100	0	0
Netherlands	2	A320_RUH134	29	100	99.9	100	0	0	99.6	99.9	100	100	100	100	0	0	99.6	71.9	100	0	0	0	100	99.1	96.4	99.2	100	100	100	100	100	99.8	99.3	99.6	99.5	0	70.2	0	0	0	0	0	0	0	98.7	0	0	0	0
Vietnam	-	BAL062	26	100	99.9	100	0	0	99.6	99.9	100	100	100	0	0	0	99.6	71.9	100	0	0	0	100	99.1	96.4	99.2	100	100	100	100	0	99.8	99.3	99.6	99.5	0	0	0	0	0	0	0	0	0	98.7	0	99.6	0	0
China	2	Ab4568	23	100	99.9	100	0	100	99.6	99.9	100	100	100	0	0	0	99.6	71.9	100	0	0	0	100	99.1	96.4	99.2	100	100	100	100	100	99.8	0	0	0	0	0	0	0	0	0	0	0	0	98.7	0	0	0	0
South Korea	2	KAB04	27	99.1	100	98.3	0	100	99.6	99.9	100	100	100	0	98.6	100	99.6	71.9	100	100	100	96.4	100	99.1	96.4	99.2	100	100	100	100	0	99.8	0	0	0	0	0	0	0	0	0	0	0	0	0	0	100	0	0
South Korea	2	YU-R612	27	100	99.9	100	0	100	99.6	99.9	100	100	100	0	98.6	100	99.6	71.9	100	100	100	0	97	99.1	96.4	99.2	100	100	100	100	100	99.8	0	0	0	0	0	0	0	0	0	0	0	0	0	0	100	0	0
South Korea	2	15A34	32	100	99.9	100	0	100	99.6	99.9	100	100	100	0	99.1	100	99.6	71.9	100	100	100	100	100	99.1	96.4	99.2	100	100	100	100	100	99.8	99.3	99.6	99.5	100	0	0	0	0	0	0	0	0	0	0	100	0	0
China	2	XH859	30	100	99.9	100	0	0	99.6	99.9	100	100	100	0	0	0	0	71.9	100	100	100	100	97	98.6	0	99	100	100	100	100	100	99.8	99.3	99.6	99.5	100	70.2	0	0	0	0	0	0	0	0	0	100	100	0
China	2	XH860	26	100	99.9	100	0	0	99.6	99.9	100	100	100	100	0	0	0	0	0	0	0	0	100	99.1	96.4	99.2	100	100	100	100	100	99.8	99.3	99.6	99.5	100	0	100	0	0	0	0	0	0	0	0	100	0	0
China	2	DT-Ab007	27	100	99.9	100	0	100	99.6	99.9	100	100	100	0	98.6	100	99.6	71.9	100	100	100	100	97	99.1	96.4	99.2	100	100	100	100	0	99.8	0	0	0	0	0	0	0	0	0	0	0	0	0	0	100	0	0
China	2	BJAB0868	34	100	99.9	100	0	100	99.6	99.9	100	99.7	100	100	98.6	100	99.6	71.9	100	100	100	100	97	99.1	96.4	99.2	100	100	100	100	100	99.8	98.9	99.6	99.5	99.6	70.2	0	0	0	0	0	0	0	0	0	100	0	0
South Korea	2	KAB03	29	100	99.9	100	0	0	99.6	99.9	100	99.7	100	100	0	0	0	0	0	100	100	100	97	97.7	96.4	99.2	100	100	100	100	100	99.8	99.3	99.6	99.5	100	70.2	100	0	0	0	0	0	0	0	0	100	0	0
South Korea	2	KAB01	26	100	99.9	100	0	0	99.6	99.9	100	99.7	100	0	0	0	0	0	0	100	86.8	0	97	99.1	96.4	99.2	100	100	100	100	100	99.8	99.3	99.6	99.5	0	70.2	100	0	0	0	0	0	0	0	0	100	0	0
USA	2	MDR-UNC	29	100	99.9	100	0	0	99.6	99.9	100	100	100	0	0	0	99.1	0	0	0	100	100	100	99.1	96.4	99.2	100	100	100	100	0	99.8	99.2	99.6	99.5	100	70.2	0	100	0	0	0	0	0	98.7	0	0	0	0
Australia	2	MS14413	31	100	99.9	100	0	100	99.6	99.9	100	100	100	100	98.6	100	99.6	71.9	100	100	100	100	100	99.1	96.4	99.2	100	100	100	100	0	99.8	99.3	99.6	0	100	0	0	0	0	0	0	0	0	0	0	100	0	0
India	2	VB958	29	100	99.9	100	0	0	99.6	99.9	100	100	100	100	0	0	0	0	0	100	100	100	100	99.1	96.4	98.8	100	0	0	100	0	99.8	99.3	99.6	99.5	100	70.2	100	0	0	0	0	0	0	0	0	100	0	0
South Korea	2	CBA7	26	100	99.9	100	0	100	99.6	99.9	100	100	100	0	0	0	0	0	0	0	0	0	97	98.3	96.4	99.2	100	100	100	100	0	99.8	99.6	99.6	0	100	70.2	0	0	93.4	0	0	0	0	0	0	100	100	0
India	2	VB35575	35	100	99.9	100	0	100	99.6	99.9	100	100	100	100	98.6	100	99.6	71.9	100	100	100	100	97	98.6	96.4	99.2	100	100	100	100	0	99.8	99.3	99.6	99.5	100	0	0	0	0	0	0	0	0	0	0	100	0	0
India	2	VB31459	37	100	99.9	100	0	100	99.6	99.9	100	100	100	100	98.6	100	99.6	71.9	100	95.8	96.8	100	97	98.6	96.4	99.2	100	100	100	100	0	99.8	99.3	99.6	99.5	94.5	0	0	0	0	0	0	0	0	0	0	0	0	0
China	2	TCDC-AB0715	31	100	99.9	100	0	100	99.6	99.9	100	100	100	100	99	100	99.6	71.9	100	0	0	0	97	99.1	96.4	99.2	100	100	100	100	100	99.8	99.3	99.6	99.5	100	0	0	0	0	0	0	0	0	98.7	0	100	0	0
India	2	VB33071	31	100	99.9	100	0	100	99.6	99.9	100	100	100	100	98.6	100	99.6	71.9	100	100	100	100	100	98.6	96.4	99.2	100	100	100	0	0	99.8	99.3	99.6	99.5	0	0	0	0	0	0	0	0	0	0	0	100	0	0
Thailand	2	CUVET-MIC596	26	100	99.9	100	0	100	99.6	99.9	100	100	100	0	0	0	99.1	0	0	0	0	0	100	100	96.4	99.2	100	100	100	100	0	99.8	99.3	99.6	99.5	0	0	0	0	0	0	0	0	0	98.7	0	100	0	0
India	2	VB23193	35	100	99.9	100	0	99.7	99.6	99.9	99.8	100	100	100	98.6	100	99.6	71.9	99	100	99.8	100	100	99.1	96.4	99.2	100	100	100	100	0	99.8	99.3	99.6	99.5	100	0	0	0	0	0	0	0	0	0	0	0	0	0
USA	570	TP1	29	100	99.9	100	0	0	99.6	99.9	100	100	100	100	98.6	100	99.6	71.9	100	100	100	100	100	99.1	96.4	99.2	100	100	100	100	100	99.3	0	0	0	0	0	100	0	0	0	0	0	0	0	0	100	0	0
USA	2	ABUH773	21	100	99.9	100	0	0	99.6	99.9	100	100	100	0	0	0	0	0	0	0	0	0	97	99	96.4	99.2	100	99.9	100	0	0	99.6	0	0	0	0	0	0	0	99.6	0	0	0	0	0	0	100	0	0
Japan	2	NCGM_237	31	100	99.9	100	0	100	98.1	99.9	100	100	100	0	98.6	100	99.6	71.9	100	100	100	100	100	90.3	96.4	99.2	100	100	100	100	0	99.8	99.3	99.6	99.5	0	70.2	0	0	0	0	0	0	0	0	0	100	0	0
Colombia	2	6507	33	100	99.9	100	0	100	99.6	99.9	100	100	100	100	98.6	100	99.6	71.9	100	100	100	100	100	98.6	96.4	99.2	100	100	100	100	0	99.8	99.3	99.6	99.5	0	0	0	0	0	0	0	0	0	0	0	100	0	0
South Korea	2	1656-2	29	100	99.9	100	0	0	99.6	99.9	100	100	100	0	0	0	99.1	71.9	100	0	0	0	100	98.9	95.8	99.2	100	99.9	100	0	0	99.8	99.3	99.6	0	100	70.2	0	0	0	0	0	0	0	98.7	0	0	100	99.2
USA	2	ATCC_BAA-1790	26	100	99.8	100	0	0	99.6	99.9	100	100	100	0	0	0	99.6	71.9	99.6	0	100	100	97	99	96.4	98.8	100	99.9	100	0	0	99.6	0	0	0	0	0	0	0	0	0	0	0	0	98.7	0	100	0	0
USA	2	ABUH763	28	100	99.9	100	0	0	99.6	99.9	100	100	100	0	0	0	0	71.9	100	0	0	0	97	99	96.4	99.2	100	99.9	100	0	0	99.6	99.3	99.6	99.5	0	0	0	0	99.6	0	0	0	0	0	0	100	0	0
USA	2	ABUH796	28	100	99.9	100	0	0	99.6	99.9	100	100	100	0	0	0	0	71.9	100	0	0	0	97	99	96.4	99.2	100	99.9	100	0	0	99.6	99.3	99.6	99.5	0	0	0	0	99.6	0	0	0	0	0	0	100	0	0
Spain	2	DA33098	27	100	99.9	100	0	0	99.6	99.9	100	100	100	0	0	0	0	71.9	100	0	0	0	100	98.6	96.4	99.2	100	100	100	100	0	99.8	99.3	99.6	99.5	0	70.2	0	0	100	0	0	0	0	0	0	0	0	0
N/A	2	AR_0056	28	100	99.9	100	0	0	99.6	99.9	100	100	100	92.2	0	0	0	0	0	0	100	100	97	99.1	96.1	99.2	100	100	100	100	0	99.8	99.3	99.6	99.5	100	70.2	0	0	0	0	0	0	0	0	0	100	0	0
Italy	2	ACICU	23	100	99.9	100	0	0	99.6	99.9	100	100	100	0	99.5	0	0	71.9	100	0	0	0	97	98.6	96.4	99.2	100	100	100	100	0	99.8	0	0	0	0	0	0	0	0	0	0	0	0	0	0	0	0	0
USA	2	ABUH793	28	100	99.9	100	0	0	99.6	99.9	100	100	100	0	0	0	0	71.9	100	0	0	0	99.8	99	96	99.2	100	99.9	100	0	0	99.6	99.3	99.6	99.5	0	0	0	0	99.6	0	0	0	0	0	0	100	0	0
Pakistan	2	AbPK1	26	100	99.9	100	0	0	99.6	99.9	100	100	100	0	0	0	0	0	0	0	0	0	99.6	98.6	96.4	99.2	100	100	100	100	0	99.8	99.6	99.6	0	100	70.2	0	0	99.6	0	0	0	0	98.7	0	100	100	0
China	215	XH857	32	100	99.8	99.8	0	100	99.6	99.9	100	100	100	100	98.6	100	99.6	71.9	100	100	100	100	100	99.1	96.4	99.2	100	100	100	100	100	99.8	99.3	99.6	99.5	0	0	0	0	0	0	0	0	0	0	0	100	0	0
Taiwan	195	2008S11-069	38	99.8	100	100	0	100	99.4	93.8	100	100	100	100	98.6	100	99.6	71.9	100	100	100	99.5	96.5	99.1	95.8	98.5	100	100	99.2	0	0	100	99.3	99.6	99.5	98.4	0	0	100	0	0	0	0	100	0	0	0	0	0
South Korea	2	DU202	36	100	99.9	100	0	0	99.6	99.9	100	100	100	100	98.6	100	99.6	71.9	100	100	100	100	97	98.9	96.4	99.2	100	100	100	100	100	100	99.3	99.6	99.5	0	70.2	0	0	0	0	0	0	0	0	0	100	0	99.2
USA	1	AB307-0294	18	100	99.9	100	0	0	99.8	100	100	99.7	100	0	0	0	0	0	0	0	0	0	99.8	99.1	99.4	99.6	99	99.5	97.2	0	0	99.6	0	0	0	0	0	0	0	0	0	0	0	100	0	0	0	0	0
N/A	79	AbH12O-A2	26	100	99.9	100	0	0	99	98.5	98.3	95.3	100	0	0	0	0	0	0	0	0	0	99	98.6	96.1	99.2	99.5	99.5	97.8	0	100	100	99.3	99.6	0	100	70.2	0	0	0	0	0	0	0	0	0	0	0	0
Mexico	422	7835	19	100	99.9	100	0	0	99.4	98.5	98.3	100	100	0	0	0	0	0	0	0	0	0	99.8	99.1	96.7	0	0	0	0	0	0	100	0	0	0	99.6	0	0	0	96.1	0	0	0	0	0	0	0	0	0
South Korea	1	USA15	22	100	99.9	100	0	0	99.8	100	100	99.7	100	0	0	0	0	0	100	0	0	0	100	99.1	99.7	100	99	99.5	97.2	0	0	99.6	0	0	0	0	0	0	0	99.6	0	0	0	100	0	0	100	0	0
Australia	-	CA-17	17	100	99.8	100	0	0	99.6	99.9	99.8	100	100	0	0	0	0	0	0	0	0	0	99.3	98.6	96.6	100	99.2	99.6	0	0	0	99.8	0	0	0	0	0	0	0	0	0	0	0	0	0	0	0	0	0
USA	52	ab736	18	100	99.9	100	0	0	99.4	99.8	99.3	100	99.1	0	0	0	0	0	0	0	0	0	100	98.6	97.2	99.6	99.5	99.6	0	0	0	100	0	0	0	100	0	0	0	0	0	0	0	0	0	0	0	0	0
United Kingdom	1	A1	22	100	99.9	100	0	0	99.8	100	100	99.7	100	0	0	0	0	0	100	0	0	0	100	99.1	99.7	100	99	99.5	97.2	0	0	99.6	0	0	0	0	0	0	0	99.6	0	0	0	100	0	0	100	0	0
N/A	-	AR_0101	24	100	99.9	100	0	0	99.4	98.5	98.3	95.3	100	0	0	0	0	0	0	0	0	0	99	98.6	96.1	99.2	99.5	99.5	95.8	0	0	100	99.6	99.6	0	100	70.2	0	0	0	0	0	0	0	0	0	0	0	0
USA	1	AB5075-UW	30	100	99.9	100	0	0	99.8	100	100	99.7	100	0	0	0	0	71.9	100	0	0	0	99.8	99.1	99.7	100	99	99.5	97.2	0	0	99.6	98.1	99.3	0	0	0	0	0	99.6	0	0	0	100	0	0	100	0	0
China	437	AB043	17	100	99.8	100	0	0	99.6	99.9	99.5	100	95.4	0	0	0	0	0	0	0	0	0	96.5	99.1	97	100	99.2	99.4	0	0	0	99.8	0	0	0	100	0	0	0	0	0	0	0	0	0	0	0	0	0
N/A	79	AR_0063	22	100	99.8	100	0	99.5	99.2	98.5	98.3	95.3	100	0	0	0	0	0	0	0	0	0	99	98.6	96.1	99.2	99.5	99.5	95.8	0	0	100	0	0	0	100	70.2	0	0	0	0	0	0	0	0	0	100	0	0
Germany	1	DA33382	25	100	99.9	100	0	0	99.8	100	100	99.7	100	100	0	0	99.6	71.9	100	0	0	0	100	99.1	100	100	99	99.5	97.2	0	0	99.6	0	0	0	0	0	0	0	100	0	0	0	100	98.7	0	0	0	0
India	639	ZW85-1	21	100	99.9	100	0	0	99.6	99.7	99.3	100	100	0	0	0	0	0	0	0	0	0	100	99.1	96.1	98.8	99	99.3	0	0	0	99.8	0	0	99.5	100	0	0	0	0	0	99.2	0	0	0	0	0	0	0
China	20	WCHAB005078	30	100	99.9	100	0	0	99.8	100	100	99.7	100	0	0	0	0	71.9	100	100	100	100	100	98.9	99.7	99.1	99	99.4	97.2	0	0	99.6	0	0	0	0	0	0	0	0	0	0	0	100	0	100	0	0	0
USA	1	AB0057	28	100	99.9	100	0	0	99.8	100	100	99.7	100	100	0	0	99.6	71.9	100	0	0	0	100	99.1	99.7	100	99	99.5	97.2	0	100	99.6	0	0	0	0	0	0	0	0	0	0	0	100	98.7	100	100	0	0
Canada	437	ATCC_17978_substr._PMR-High	17	100	99.8	100	0	0	99.6	99.9	99.5	100	95.4	0	0	0	0	0	0	0	0	0	96.5	99.1	97	100	99.2	99.4	0	0	0	99.8	0	0	0	100	0	0	0	0	0	0	0	0	0	0	0	0	0
N/A	1	AR_0083	37	100	99.9	100	0	0	99.8	100	100	99.7	100	100	0	0	99.6	71.9	100	100	100	100	99.8	99.1	99.7	100	99	99.5	97.2	0	0	99.6	99.3	99	99.5	100	0	0	0	0	0	0	0	100	98.7	0	100	0	0
China	150	XL380	17	100	99.9	100	0	0	99.6	99.9	99.5	100	100	0	0	0	0	0	0	0	0	0	97	99.1	96.9	99.2	99.5	99.6	0	0	0	99.8	0	0	0	0	0	0	0	0	0	0	0	0	0	0	0	0	0
Canada	437	AB042	17	100	99.8	100	0	0	99.6	99.9	99.5	100	95.4	0	0	0	0	0	0	0	0	0	96.5	98.9	97	100	99.2	99.4	0	0	0	99.8	0	0	0	100	0	0	0	0	0	0	0	0	0	0	0	0	0
Mexico	156	810CP	25	100	99.8	100	0	0	99.4	98.5	98.3	95.3	100	0	0	0	0	0	0	0	0	0	98.8	98.6	96.1	99.2	99.5	99.5	97.8	0	0	100	99.3	99.6	0	100	70.2	0	0	0	0	0	0	0	0	0	0	0	0
United Kingdom	1	NCTC13421	28	100	99.9	100	0	0	99.8	100	100	99.7	100	100	0	0	99.6	71.9	100	0	0	0	99.8	99.1	99.2	100	99	99.5	97.2	0	100	99.6	0	0	0	0	0	0	0	0	0	0	0	100	98.7	100	100	0	0
Australia	52	ATCC_19606	18	100	99.9	100	0	0	99.4	99.8	99.3	100	99.1	0	0	0	0	0	0	0	0	0	99	98.6	97.2	99.6	99.5	99.6	0	0	0	100	0	0	0	100	0	0	0	0	0	0	0	0	0	0	0	0	0
Australia	81	D36	22	100	99.9	100	0	0	99.8	100	100	99.7	100	98.5	0	0	0	0	0	0	0	0	99.8	99.1	99.4	100	99	99.7	97.2	0	0	99.3	0	0	0	100	0	0	0	0	0	0	0	100	0	0	100	0	0
China	23	BJAB0715	23	100	99.8	100	0	0	99.2	99.7	99.8	100	100	0	0	0	0	0	0	0	0	0	96.7	98.1	0	0	0	74.9	0	0	0	99.6	99.3	99.6	99.5	100	0	0	0	100	100	100	0	0	0	0	100	0	0
Mexico	1	9102	21	100	99.9	100	100	0	99.8	100	100	99.7	100	0	0	0	0	0	0	0	0	0	100	99.1	0	0	98.9	99.5	97.2	0	0	99.6	99.6	99.6	0	100	0	0	0	100	0	0	0	100	0	0	0	0	0
Canada	437	ATCC_17978-mff	17	100	99.8	100	0	0	99.6	99.9	99.5	100	95.4	0	0	0	0	0	0	0	0	0	100	99.1	97	100	99.2	99.4	0	0	0	99.8	0	0	0	100	0	0	0	0	0	0	0	0	0	0	0	0	0
Australia	1	A85	28	100	99.9	100	0	0	99.8	100	100	99.7	100	100	0	0	99.6	71.9	100	0	0	0	100	99.1	99.7	100	99	99.5	97.2	0	100	99.6	0	0	0	0	0	0	0	0	0	0	0	100	98.7	100	100	0	0
Mexico	422	3207	20	100	99.9	100	0	0	99.4	98.5	98.3	100	100	0	0	0	0	0	0	0	0	0	99.8	99.1	96.7	0	0	0	0	0	0	100	0	0	0	99.6	0	0	0	96.1	0	0	0	0	0	0	0	0	0
United Kingdom	1	11W359501	22	100	99.9	100	0	0	99.8	100	100	99.4	100	0	0	0	99.6	71.9	100	0	0	0	99.8	99.1	99.7	100	99	99.5	97.2	0	0	99.6	0	0	0	0	0	0	0	0	0	0	0	100	98.7	100	0	0	0
Mexico	79	AF-401	26	100	99.9	100	100	0	99.4	98.5	98.3	99.3	100	0	0	0	0	0	0	0	0	0	99.8	98.6	96.4	99.2	99.5	99.2	95.8	0	100	100	99.3	99.6	0	100	0	0	0	0	0	0	0	0	0	0	0	0	0
Canada	437	ATCC_17978	17	100	99.8	100	0	0	99.6	99.9	99.5	100	95.4	0	0	0	0	0	0	0	0	0	96.5	99.1	97	100	99.2	99.4	0	0	0	99.8	0	0	0	100	0	0	0	0	0	0	0	0	0	0	0	0	0
France	1	AYE	38	100	99.9	100	0	0	99.8	100	100	99.7	100	100	0	0	99.6	71.9	100	0	0	0	99.8	99.1	99.7	100	99	99.5	97.2	0	0	99.6	97.8	97.8	0	0	0	0	0	0	0	0	0	100	98.7	100	0	0	0
China	23	XH858	21	100	99.8	100	0	0	99.2	99.7	99.8	100	100	0	0	0	0	0	0	0	0	0	96.7	98.1	0	0	0	74.9	0	0	0	99.6	99.3	99.6	99.5	100	0	0	0	0	100	100	0	0	0	0	100	0	0
Nepal	622	IOMTU_433	29	100	99.9	100	0	0	99	99.8	99.8	99.7	99.1	0	0	0	0	71.9	100	100	100	100	99.8	99.1	96.1	99.6	99.5	99.7	0	0	0	99.8	99.3	99.6	0	100	0	0	0	0	0	0	0	0	0	0	100	0	0
Greece	1	A388	29	100	100	100	0	0	99.8	100	100	99.7	100	100	99.5	0	99.6	71.9	100	0	0	0	99.8	99.1	99.4	99.6	99	99.5	97.2	0	100	99.6	0	0	0	0	0	0	0	100	0	0	0	0	98.7	100	0	0	0
South Korea	10	WKA02	18	100	99.9	100	0	0	98.8	99.7	99.8	100	100	0	0	0	0	0	0	0	0	0	100	98.3	0	0	0	99.2	95.5	0	0	99.6	0	0	99.5	100	0	0	0	0	100	100	0	0	0	0	100	0	0
Malaysia	46	K09-14	17	100	99.8	100	0	0	98.8	99.8	99.8	100	99.1	0	0	0	0	0	0	0	0	0	100	99.1	96.6	99.6	99	99.5	0	0	0	99.8	0	0	0	0	0	0	100	0	0	0	0	0	0	0	0	0	0
USA	57	FDAARGOS_533	18	100	99.9	99.8	0	0	99.8	99.6	99.8	100	99.1	0	0	0	0	0	0	0	0	0	97.2	99.1	96.6	97.6	99.5	99.7	0	0	0	99.8	0	0	0	0	0	0	0	0	0	0	0	0	0	0	0	0	0
USA	78	TG31302	24	100	99.9	99.8	0	0	99.4	99.9	99	100	100	100	0	0	0	0	0	0	0	0	96.5	98.9	93.8	98.8	99.2	99.3	0	0	0	99.3	0	0	0	100	70.2	0	0	0	0	0	0	0	0	0	0	0	0
China	77	A52	17	100	99.8	100	0	0	99.6	99.8	99.5	100	95.4	0	0	0	0	0	0	0	0	0	100	99.1	97	99.6	99.2	99.4	0	0	0	99.6	0	0	0	0	0	0	99.6	0	0	0	0	0	0	0	0	0	0
Australia	267	D1279779	17	100	99.9	100	0	0	99.4	99.8	99	100	100	0	0	0	0	0	0	0	0	0	95.1	99.1	96.9	98.8	99.2	99.5	0	0	0	99.8	0	0	0	0	0	0	0	0	0	0	0	0	0	0	0	0	0
USA	126	CIP70.10	16	100	99.9	100	0	0	99.2	95.9	99.5	99.7	99.1	0	0	0	0	0	0	0	0	0	98.4	98.2	97.8	97.6	99.2	99.5	0	0	0	99.8	0	0	0	0	0	0	0	0	0	0	0	0	0	0	0	0	0
USA	78	TG31986	24	100	99.9	99.8	0	0	99.4	99.9	99	100	100	100	0	0	0	0	0	0	0	0	96.5	98.9	93.8	98.8	99.2	99.3	0	0	0	99.3	0	0	0	100	70.2	0	0	0	0	0	0	0	0	0	0	0	0
France	126	R2091	17	100	99.9	100	0	0	99.2	95.9	99.5	99.7	99.1	0	0	0	0	0	0	0	0	0	98.4	98.2	97.8	97.6	99.2	99.5	0	0	0	99.8	0	0	0	0	0	0	0	0	0	0	0	0	0	0	0	0	0
China	23	ABF9692	27	100	99.8	100	0	0	99.2	99.7	99.8	100	100	0	0	0	0	71.9	100	0	0	0	96.7	98.5	0	0	0	74.5	0	0	0	99.6	0	0	0	100	0	0	0	100	100	100	0	0	0	0	0	0	0
India	285	SP304	13	100	99.9	100	0	0	99.6	99.9	99.8	100	96.3	0	0	0	0	0	0	0	0	0	99.2	99.1	0	0	0	0	0	0	0	99.8	0	0	0	0	0	0	0	0	0	0	0	0	0	0	0	0	0
USA	78	TG29392	24	100	99.9	99.8	0	0	99.4	99.9	99	100	100	100	0	0	0	0	0	0	0	0	100	90.3	96.9	98.8	99.2	99.3	0	0	0	99.3	0	0	0	100	70.2	0	0	0	0	0	0	0	0	0	0	0	0
Brazil	79	MRSN15313	30	100	99.9	100	0	0	99.4	98.5	98.4	99.3	100	0	0	0	99.6	0	0	0	0	0	99.8	98.6	96.4	98.8	99.5	99.5	95.8	0	100	100	99.3	99.6	0	100	0	0	0	100	0	0	0	0	0	0	100	0	0
India	10	PM194229	28	100	99.9	100	0	0	99	99.7	99.8	100	100	0	0	0	0	71.9	100	100	100	100	100	98.3	0	0	95.1	99.2	95.5	0	0	99.6	99.3	99.6	99.5	100	0	0	0	0	100	100	0	0	0	0	0	0	0
Mexico	422	9201	26	100	99.9	100	0	0	99.4	98.5	98.3	100	100	0	0	0	0	71.9	100	0	0	0	99.8	100	96.7	0	0	0	0	0	100	100	0	0	0	99.6	0	0	100	96.1	0	0	0	0	0	0	0	0	0
China	138	A1296	26	100	99.7	100	0	0	99.4	95.8	99.5	99.7	100	0	0	0	0	0	0	0	0	0	97.4	98.2	90	0	99.5	99.3	0	0	0	99.8	0	0	0	0	0	0	0	0	0	0	0	0	0	0	0	0	0
India	1	VB2486	26	100	99.9	100	0	0	99.8	100	100	99.4	100	0	0	0	0	0	0	0	100	100	99.8	99.1	99.2	100	99	99.5	97.2	0	0	99.6	99.3	99.6	0	100	0	0	0	99.2	0	0	0	0	0	0	100	0	0
France	267	R2090	18	100	99.9	100	0	0	99.4	99.8	99	100	100	0	0	0	0	0	0	0	0	0	100	99.1	96.6	98.8	99.2	99.5	0	0	0	99.8	0	0	0	0	0	0	0	0	0	0	0	0	0	0	0	0	0
Canada	10	Ab04-mff	28	100	99.9	100	0	0	99	99.7	99.8	100	100	0	0	0	0	71.9	100	100	100	100	100	98.6	97.8	0	0	0	0	0	0	99.6	99.3	99.6	99.5	100	0	0	0	99.2	100	100	0	0	0	0	100	0	0
Canada	825	AbCAN2	16	100	99.9	99.8	0	0	99.2	99.7	99.5	100	100	0	0	0	0	0	0	0	0	0	99	98.3	97.5	99.1	98.7	99.5	0	0	0	99.8	0	0	0	0	0	0	0	0	0	0	0	0	0	0	0	0	0
China	1093	31FS3-2	24	100	99.9	100	0	0	99.2	99.6	100	100	100	98.9	0	0	0	0	0	0	0	0	95.7	98.6	97.2	99.2	99.2	99	0	0	0	99.8	99.3	99.6	0	100	0	0	0	0	0	0	0	0	0	0	0	0	0
Mexico	25	7804	25	100	99.8	99.8	0	0	99.4	99.9	99.5	100	100	0	0	0	0	0	0	0	0	0	99.5	99.1	96.1	99.6	98.5	99.6	0	0	0	99.8	99.6	99.6	97.3	100	0	0	0	100	0	0	0	0	0	0	0	0	0
Canada	79	AB030	27	100	99.9	100	0	0	99.4	98.5	98.3	95.3	100	0	0	0	0	0	0	0	0	0	100	98.6	96.1	99.2	99.5	99.5	97.8	0	100	100	99.3	99.6	0	100	70.2	0	0	0	0	0	0	0	0	0	100	0	0
India	10	PM194188	32	100	99.9	100	0	0	99	99.7	99.8	100	100	0	0	0	0	71.9	100	100	100	100	100	98.6	99.7	100	99	99.5	97.2	0	0	99.6	99.3	99.6	99.5	100	0	0	0	99.2	100	100	0	0	0	0	100	0	0
Mexico	10	10324	16	100	99.9	100	0	0	99	99.7	99.8	100	100	0	0	0	0	0	0	0	0	0	96.5	98.6	97.5	0	0	0	0	0	0	99.6	0	0	99.5	100	0	0	0	0	100	99.7	0	0	0	0	0	0	0
Ghana	-	Ab-C102	23	100	99.7	100	0	0	99.6	99.7	99.1	99.7	100	100	0	0	0	0	0	0	0	0	96.5	98.6	97.1	98	98.5	98.5	0	0	0	99.6	99.6	99.6	0	100	0	0	0	0	0	0	0	0	0	0	0	0	0
N/A	229	AR_0078	28	100	99.9	100	0	0	99.4	99.2	100	99.7	100	98.5	0	0	0	71.9	100	0	100	100	97	99.1	98.1	99.2	99	99.6	96.1	0	0	99.6	0	0	0	0	0	0	0	0	0	0	0	0	0	0	0	0	0
India	10	PM193665	32	100	99.9	100	0	0	99	99.7	99.8	100	100	0	0	0	0	71.9	100	100	100	100	96.3	98.6	99.7	100	99	99.5	97.2	0	0	99.5	99.3	99.6	99.5	100	0	0	0	99.2	100	100	0	0	0	0	100	0	0
Canada	294	PG20180064	17	100	99.9	100	0	0	99.8	99.6	99.5	100	100	0	0	0	0	0	0	0	0	0	95.9	98.6	96.4	98.8	99.5	99.3	0	0	0	99.8	0	0	0	0	0	0	0	0	0	0	0	0	0	0	0	0	0
China	108	A1429	25	100	99.9	100	0	0	97.7	99.6	99	100	100	0	0	0	0	0	0	0	0	0	99.8	90.3	96.6	98.8	99.7	99.1	0	0	100	99.8	99.6	99.6	99.5	100	0	0	0	0	0	0	0	0	0	0	0	0	0
N/A	32	AR_0070	20	100	99.9	100	0	0	99.4	99.8	99.8	100	99.1	0	0	0	0	0	0	0	0	0	99	97.8	96.9	99.6	99.5	99.6	0	0	0	99.8	0	0	0	100	0	0	0	0	0	0	0	0	0	0	0	0	0
USA	10	LAC-4	21	100	99.9	100	100	0	99	99.7	99.8	100	100	0	0	0	0	0	0	0	0	0	99.8	98.6	0	0	95.1	99.2	95.7	0	0	99.6	99.6	99.6	0	100	0	0	0	0	100	99	0	0	0	0	0	0	0
N/A	25	AR_0088	24	100	99.9	99.8	0	0	99.4	99.9	99.5	100	100	0	0	0	0	0	0	0	0	0	99.2	99.1	96.1	99.6	98.5	99.7	0	0	0	99.8	99.6	99.6	99.5	100	0	0	0	0	0	0	0	0	0	0	0	0	0
N/A	32	AR_0052	21	100	99.9	100	0	0	99.4	99.8	99.8	100	99.1	0	0	0	0	0	0	0	0	0	99.5	100	96.9	99.6	99.5	99.6	0	0	0	99.8	0	0	0	100	0	0	0	0	0	0	0	0	0	0	0	0	0
India	622	VB16141	31	100	99.9	100	0	0	99	99.8	99.8	99.7	99.1	0	0	0	0	71.9	85.1	100	100	100	99.2	99.1	96.1	99.6	99.5	99.7	0	0	0	99.8	99.3	99.6	0	99.6	0	0	0	99.2	0	0	0	0	0	0	100	0	0
Canada	638	AB031	20	100	99.9	100	0	0	99.2	99.8	99.3	99.4	100	0	0	0	0	0	0	0	0	0	98.4	95.9	95.6	97.6	98.7	99.1	0	0	0	99.8	99.3	99.6	0	100	0	0	0	0	0	0	0	0	0	0	0	0	0
India	575	VB35435	23	100	99.9	100	0	0	99	99.6	99.8	100	100	0	0	0	0	71.9	100	0	0	0	96.5	98.6	97.9	0	0	74.8	95.7	0	0	99.6	0	0	0	0	0	0	0	99.2	0	100	0	0	0	0	100	0	0
USA	10	LAC4	22	100	99.9	100	100	0	99	99.7	99.8	100	100	0	0	0	0	0	0	0	0	0	96.5	98.6	0	0	95.1	99.2	95.7	0	0	99.6	99.6	99.6	0	100	0	0	0	96.1	100	99	0	0	0	0	0	0	0
India	10	CIAT758	24	100	99.9	100	0	0	99	99.7	99.8	100	100	0	0	0	0	0	100	0	100	100	100	98.2	97.8	0	0	74.8	0	0	0	99.6	0	0	0	0	0	0	0	99.1	100	100	0	0	0	0	100	0	0
India	-	VB35179	33	100	99.9	100	0	0	99.2	99.7	99.8	100	100	0	0	0	0	71.9	100	100	100	100	100	98.6	96.4	98	89.6	98.2	95.7	0	0	99.8	99.3	99.6	99.5	100	0	0	0	0	100	100	0	0	0	0	100	0	0
Colombia	464	6200	18	99.8	99.9	100	0	0	98.5	99.8	99.3	100	99.1	0	0	0	0	0	0	0	0	0	99.8	98.2	97.5	98.4	99.2	99.4	0	0	0	99.6	0	0	0	0	0	0	0	0	0	99.2	0	0	0	0	0	0	0
India	-	B8300	13	100	99.9	100	0	0	99.6	99.7	99.8	100	100	0	0	0	0	0	0	0	0	0	100	98.2	0	0	0	0	0	0	0	99.8	0	0	0	0	0	0	0	0	0	0	0	0	0	0	0	0	0
USA	1197	NCIMB_8209	13	99.6	99.9	99.8	0	0	99.4	99.9	97.8	100	100	0	0	0	0	0	0	0	0	0	96.3	98.6	0	0	0	0	0	0	0	99.8	0	0	0	0	0	0	0	0	0	0	0	0	0	0	0	0	0
India	85	ACN21	28	100	99.9	100	0	0	98.5	99.5	99.3	100	99.1	0	0	0	0	71.9	100	100	100	100	94.3	97.7	96.4	100	99.7	99.4	0	0	0	99.6	0	0	0	0	0	0	0	0	0	99.2	0	0	0	0	0	0	0
Czech Republic	345	EC	18	100	99.9	100	0	0	98.1	99.9	99.8	99.4	100	0	0	0	0	0	0	0	0	0	99.8	99.1	97.5	97.6	99.5	99.6	0	0	0	99.8	0	0	0	0	0	0	0	0	0	0	0	0	0	0	0	0	0
Cambodia	203	CAM180-1	17	100	99.9	100	0	0	98.1	99.9	100	99.4	100	0	0	0	0	0	0	0	0	0	96.3	98.6	97	99.2	99.5	99.5	0	0	0	99.8	0	0	0	0	0	0	0	0	0	0	0	0	0	0	0	0	0
USA	-	ABNIH28	19	100	99.8	99.8	0	0	99.2	99.9	99.8	100	100	0	0	0	0	0	0	0	0	0	97	98.2	96.6	99.6	99.5	99.4	0	0	0	99.8	0	0	0	0	0	0	0	0	0	99.7	0	0	0	0	0	0	0
South Korea	25	HWBA8	29	100	99.9	99.8	0	0	99.4	99.9	99.5	100	100	0	0	0	0	71.9	100	100	100	100	99.8	99.1	96.1	99.6	98.5	99.7	0	0	0	99.8	0	0	99.5	100	0	0	0	0	0	0	0	0	0	0	100	0	0
Ghana	103	Ab-B004d-c	26	100	99.9	100	0	0	99.2	99.7	99.3	99.4	100	0	0	0	0	0	100	0	100	100	99.8	98.6	96.1	97.6	98.7	99.1	0	0	0	99.8	0	0	0	0	0	0	0	0	0	0	0	0	0	0	100	0	0
India	-	B8342	17	100	99.8	99.8	0	0	99.8	99.6	99.5	100	99.1	0	0	0	0	0	0	0	0	0	99.8	99.1	96.6	97.6	99	99.5	0	0	0	99.8	0	0	0	0	0	0	0	0	0	0	0	0	0	0	0	0	0
Czech Republic	345	EH	14	100	99.9	100	0	0	98.1	99.9	100	99.4	100	0	0	0	0	0	0	0	0	0	97	99.1	0	0	0	0	0	0	0	99.8	0	0	0	0	0	0	0	0	0	0	0	0	0	0	0	0	0
Ghana	103	Ab-D10a-a	26	100	99.9	100	0	0	99.2	99.7	99.3	99.4	100	0	0	0	0	0	100	0	100	100	98.4	98.6	96.1	97.6	98.7	99.1	0	0	0	99.8	0	0	0	0	0	0	0	0	0	0	0	0	0	0	100	0	0
China	16	29FS20	29	100	99.9	100	0	0	99.2	99.8	99	100	99.1	100	0	0	0	0	0	0	100	99.7	98.4	97.7	95.8	99.2	99.5	99.5	0	0	0	99.6	99.6	99.6	0	100	0	0	0	0	0	0	0	0	0	0	0	0	0
India	25	P7774	32	100	99.9	99.8	0	0	99.4	99.9	99.5	88.9	100	0	0	0	0	71.9	100	100	100	100	99.2	99.1	96.1	99.6	98.5	99.7	0	0	0	99.8	99.3	99.6	99.5	100	0	0	0	0	0	0	0	0	0	0	100	0	0
USA	-	FDAARGOS_540	17	100	99.6	99.8	0	0	99.4	99.8	97.8	100	100	0	0	0	0	0	0	0	0	0	96.5	97.6	97.1	98	98.5	98.5	0	0	0	99.8	0	0	0	0	0	0	0	0	0	0	0	0	0	0	0	0	0
India	-	DS002	14	99.6	99.7	100	0	0	0	100	98.8	100	100	0	0	0	0	0	0	0	0	0	98	100	0	0	0	0	0	0	0	99.8	0	0	0	0	0	0	0	0	0	0	0	0	0	0	0	0	0
India	25	VB82	30	100	99.9	99.8	0	0	99.4	99.9	99.5	88.9	100	0	0	0	0	71.9	100	100	100	100	99.2	99.1	96.1	99.6	98.5	99.7	0	0	0	99.8	99.3	99.6	99.5	100	0	0	0	0	0	0	0	0	0	0	100	0	0
Australia	49	J9	22	100	99.9	100	0	0	99.2	99.8	99.3	99.7	100	0	0	0	0	0	0	0	100	100	96.7	98.6	0	84.2	87.2	91.9	75.4	0	0	99.8	0	0	0	100	0	0	0	0	0	0	0	0	0	0	0	0	0
Australia	-	E47	31	100	99.7	99.8	0	0	99.6	98.5	98.5	100	100	100	0	0	0	71.9	100	0	99.8	100	96.5	97.7	97.1	77.8	71.9	85.9	76.6	0	0	99.8	0	0	0	0	0	0	0	0	0	0	0	0	0	0	0	0	0
Ghana	107	Ab-C63	27	100	99.9	100	0	0	99.4	99.6	99.8	99.4	98.2	100	0	0	0	0	0	0	100	100	100	98.3	0	83.8	87.2	91.7	75.4	0	0	99.8	99.6	99.6	0	100	0	0	0	0	0	0	0	0	0	0	0	0	0
France	17	SDF	12	99.8	99.9	99.8	0	0	97.6	99.4	99.3	100	0	0	0	0	0	0	0	0	0	0	93.3	98.2	0	0	0	0	0	0	0	99.1	0	0	0	0	70.2	0	0	0	0	0	0	0	0	0	0	0	0
[truncated: 125 more columns]
