# Supplementary material for: Pan-Resistome Insights into the Multidrug Resistance of Acinetobacter baumannii
Source: Antibiotics (Basel). 2021 May 18;10(5):596. doi: 10.3390/antibiotics10050596 (PMC8157372; doi:10.3390/antibiotics10050596)
Supplement: Supplementary file 1 [file antibiotics-10-00596-s001.zip › Supplementary Table S3.xlsx]

## Sheet: Planilha1
Gene	Definition	Mechanism	Antibiotic	Relative Presence in Plasmids
AAC(3)-IId	AAC(3)-IId is a plasmid-encoded aminoglycoside acetyltransferase in E. coli	Antibiotic inactivation	Aminoglycoside antibiotic	0.0339806
AAC(6')-Ib9	AAC(6')-Ib9 is an integron-encoded aminoglycoside acetyltransferase in P. aeruginosa	Antibiotic inactivation	Aminoglycoside antibiotic	0.00485437
CARB-3	CARB-3 is a beta-lactamase found in Pseudomonas aeruginosa	Antibiotic inactivation	Penam	0.0145631
catB3	catB3 is a plasmid or chromosome-encoded variant of the cat gene found in Salmonella typhimurium, Acinetobacter baumannii and Escherichia coli	Antibiotic inactivation	Phenicol antibiotic	0.00485437
dfrA19	dfrA19 is an integron-encoded dihydrofolate reductase found in Klebsiella pneumoniae	Antibiotic target replacement	Diaminopyrimidine antibiotic	0.00485437
dfrA20	dfrA20 is a plasmid-encoded dihydrofolate reductase found in Pasteurella multocida	Antibiotic target replacement	Diaminopyrimidine antibiotic	0.00485437
dfrA7	dfrA7 is an integron-encoded dihydrofolate reductase found in Escherichia coli	Antibiotic target replacement	Diaminopyrimidine antibiotic	0.00485437
GES-11	GES-11 is a beta-lactamase found in Acinetobacter baumannii	Antibiotic inactivation	Cephalosporin, carbapenem, penam	0.00485437
IMP-4	IMP-4 is a beta-lactamase found in Acinetobacter baumannii	Antibiotic inactivation	Penem, cephamycin, cephalosporin, penam, carbapenem	0.00485437
MCR-4.3	A plasmid-mediated MCR-4 variant and colistin resistance gene from clinical Enterobacteriaceae	Antibiotic target alteration	Peptide antibiotic	0.0145631
OXA-160	OXA-160 is a beta-lactamase found in A. baumannii	Antibiotic inactivation	Cephalosporin, carbapenem, penam	0.00485437
OXA-164	OXA-164 is a beta-lactamase found in A. baumannii	Antibiotic inactivation	Cephalosporin, carbapenem, penam	0.0146
OXA-24	OXA-24 is a beta-lactamase found in A. baumannii and P. aeruginosa.	Antibiotic inactivation	Cephalosporin, carbapenem, penam	0.0049
OXA-25	OXA-25 is a beta-lactamase found in A. baumannii	Antibiotic inactivation	Cephalosporin, carbapenem, penam	0.0049
OXA-420	OXA-420 is a beta-lactamase found in A. baumannii	Antibiotic inactivation	Cephalosporin, carbapenem, penam	0.0146
OXA-422	From the Lahey list of beta-lactamases.	Antibiotic inactivation	Cephalosporin, carbapenem, penam	0.00970874
OXA-58	OXA-58 is a beta-lactamase found in A. baumannii	Antibiotic inactivation	Cephalosporin, carbapenem, penam	0.0582524
OXA-72	OXA-72 is a beta-lactamase found in Acinetobacter spp.	Antibiotic inactivation	Cephalosporin, carbapenem, penam	0.0339806
OXA-96	OXA-96 is a beta-lactamase found in A. baumannii	Antibiotic inactivation	Cephalosporin, carbapenem, penam	0.00485437
TEM-2	TEM-2 is a broad-spectrum beta-lactamase	Antibiotic inactivation	Penam, penem, monobactam, cephalosporin	0.00485437
tet(39)	Tet39 is a tetracycline efflux pump found in Gram-negative bacteria, including Brevundimonas, Stenotrophomonas, Enterobacter, Alcaligenes, Acinetobacter, and Providencia.	Antibiotic efflux	Tetracycline antibiotic	0.0339806
